# Supplementary material for: Microarray analysis of a salamander hopeful monster reveals transcriptional signatures of paedomorphic brain development
Source: BMC Evol Biol. 2010 Jun 28;10:199. doi: 10.1186/1471-2148-10-199 (PMC2900274; doi:10.1186/1471-2148-10-199)
Supplement: Additional file 1 — Differentially expressed genes identified from axolotl and tiger salamander larvae. Table contains 134 total probesets that correspond to 108 different genes identified from larval axolotls and tiger salamanders. BLASTx searches were performed to identify presumptive human orthologs. The regression profile for each gene is presented. [file 1471-2148-10-199-S1.XLS]

## Sheet: Sheet1
Additional File 1. Differentially expressed genes identified from axolotl and tiger salamander larvae.
Probeset	Sal-Site Contig	Human Ortholog	E-value	GENE NAME	GENE ID	Axolotl Profile	Tiger Profile
SRV_02852_a_at	Mex_NM_006267_Contig_2	NP_001071638	7e-19	RANBP2-like and GRIP domain containing 2	RGPD2	LD	LD
SRV_00011_at	0	NP_002439	0	MSH HOMEOBOX HOMOLOG 1	MSX1	LD	LD
SRV_02502_a_at	Cluster_53918_Contig1	NP_002098	2e-71	H3 HISTONE, FAMILY 3A	H3F3A	LD	LD
SRV_01943_a_at	Cluster_367801_Contig1	XP_001128545	2e-30	FAR UPSTREAM ELEMENT (FUSE) BINDING PROTEIN 3	FUSBP3	LD	LD
SRV_05721_at	Cluster_417111_Contig1	--	--	NO SIGNIFICANT MATCH	--	LD	LD
SRV_06364_a_at	Cluster_417569_Contig1	--	--	NO SIGNIFICANT MATCH	--	LD	LD
SRV_06667_a_at	Cluster_417795_Contig1	--	--	NO SIGNIFICANT MATCH	--	LD	LD
SRV_06965_at	Mex_Nohits_225_Contig_1	--	--	NO SIGNIFICANT MATCH	--	LD	LD
SRV_07203_at	Cluster_418194_Contig1	--	--	NO SIGNIFICANT MATCH	--	LD	LD
SRV_09427_at	Mex_Nohits_4825_Contig_1	--	--	NO SIGNIFICANT MATCH	--	LD	LD
SRV_10204_at	Cluster_420096_Contig1	--	--	NO SIGNIFICANT MATCH	--	LD	LD
SRV_02613_at	Mex_NM_005634_Contig_5	NP_005625	2e-10	SRY (SEX DETERMINING REGION Y)-BOX 3	SOX3	LD	LD
SRV_03362_at	Cluster_11187_Contig1	NP_037414	1e-39	UBIQUITIN-LIKE, CONTAINING PHD AND RING FINGER DOMAINS, 1	UHRF1	LD	LD
SRV_01942_a_at	Cluster_250987_Contig1	NP_003676	9e-29	KH-TYPE SPLICING REGULATORY PROTEIN (FUSE BINDING PROTEIN 2)	KHSRP	LD	QLVD
SRV_04881_at	Cluster_340362_Contig1	NP_114368	1e-62	POLYPYRIMIDINE TRACT BINDING PROTEIN 1	PTBP1	LD	LD
SRV_02580_a_at	Cluster_340581_Contig1	NP_005550	6e-93	LAMININ, ALPHA 1	LAMA1	LD	LD
SRV_12805_at	Tig_NM_012393_Contig_2	NP_036525	5e-28	PHOSPHORIBOSYLFORMYLGLYCINAMIDINE SYNTHASE (FGAR AMIDOTRANSFERASE)	PFAS	LD	LD
SRV_00804_at	Mex_NM_001254_Contig_2	NP_001245	5e-66	CDC6 CELL DIVISION CYCLE 6 HOMOLOG	CDC6	LD	LD
SRV_08376_at	Cluster_400836_Contig1	NP_859067.2	0	PROLINE RICH 6	CENPV	LD	QLCD
SRV_02420_at	Mex_NM_005030_Contig_1	NP_005021	6e-78	POLO-LIKE KINASE 1	PLK1	LD	QLCD
SRV_03588_at	Cluster_415942_Contig1	NP_055551	7e-18	KIAA0101	KIAA0101	LD	QLCD
SRV_01795_at	Mex_NM_003276_Contig_1	NP_001027454	6e-54	THYMOPOIETIN	TMPO	LD	LD
SRV_01775_at	Mex_NM_003213_Contig_1	NP_958851	3e-67	TEA DOMAIN FAMILY MEMBER 4	TEAD4	LD	LD
SRV_01205_at	Cluster_42238_Contig109	NP_001835	2e-145	COLLAGEN, TYPE II, ALPHA 1 (PRIMARY OSTEOARTHRITIS, SPONDYLOEPIPHYSEAL DYSPLASIA, CONGENITAL)	COL2A1	LD	QLVD
SRV_00813_at	Cluster_104637_Contig1	NP_001264	6e-73	CHROMODOMAIN HELICASE DNA BINDING PROTEIN 4	CHD4	LD	LD
SRV_08811_at	Cluster_419219_Contig1	NP_003267.1	0	THYMOPOIETIN ISOFORM ALPHA	TMPO	LD	LD
SRV_09248_at	Cluster_393674_Contig1	NP_003267.1	0	THYMOPOIETIN ISOFORM ALPHA	TMPO	LD	LD
SRV_00703_a_at	Cluster_414829_Contig1	NP_001024	0	RIBONUCLEOTIDE REDUCTASE M1 POLYPEPTIDE	RRM1	LD	QLCD
SRV_00705_at	Cluster_414829_Contig1	NP_001024	0	RIBONUCLEOTIDE REDUCTASE M1 POLYPEPTIDE	RRM1	LD	QLCD
SRV_00815_a_at	Mex_NM_001274_Contig_1	NP_001265	2e-49	CHK1 CHECKPOINT HOMOLOG (S. POMBE)	CHEK1	LD	LD
SRV_08476_at	Cluster_163168_Contig1	NP_001139438.1	0	ANTIGEN IDENTIFIED BY MONOCLONAL ANTIBODY KI-67 ISOFORM 2	MKI67	LD	LD
SRV_09165_at	Mex_Nohits_454_Contig_1	NP_001007794.1	0	BUDDING UNINHIBITED BY BENZIMIDAZOLES 3 ISOFORM B	BUB3	LD	LD
SRV_03360_at	Cluster_415827_Contig1	NP_690856	6e-94	UBIQUITIN-LIKE, CONTAINING PHD AND RING FINGER DOMAINS, 2	UHRF2	LD	LD
SRV_05623_at	Cluster_263182_Contig1	NP_005905	0	MCM4 MINICHROMOSOME MAINTENANCE DEFICIENT 4	MCM4	LD	QLCD
SRV_06485_a_at	Mex_Nohits_1776_Contig_1	NP_002254.2	0	KINESIN FAMILY MEMBER C1	KIFC1	LD	QLCD
SRV_08912_a_at	Cluster_151448_Contig1	NP_056979.1	0	GEMININ	GMNN	LD	LD
SRV_02963_at	Cluster_62489_Contig1	NP_006518	3e-77	STEM-LOOP (HISTONE) BINDING PROTEIN	SLBP	LD	LD
SRV_01183_at	Cluster_4458_Contig1	NP_001780	2e-27	CELL DIVISION CYCLE 25A	CDC25A	LD	LD
SRV_07269_at	Mex_Nohits_260_Contig_1	NP_963861.1	0	CELL DIVISION CYCLE 25A ISOFORM B	CDC25A	LD	QLCD
SRV_09459_at	Cluster_177937_Contig1	NP_004517.2	0	MINICHROMOSOME MAINTENANCE COMPLEX COMPONENT 2	MCM2	LD	QLCD
SRV_04287_at	Cluster_121313_Contig1	NP_061185	9e-71	REGULATOR OF CHROMOSOME CONDENSATION 2	RCC2	LD	LD
SRV_00812_a_at	Mex_NM_001269_Contig_2	NP_001041660	3e-61	REGULATOR OF CHROMOSOME CONDENSATION 1	RCC1	LD	QLVD
SRV_00407_copy4_x_at	Cluster_40815_Contig5	NP_000549	2e-38	HEMOGLOBIN, ALPHA 1	HBA1	LU	QLCU
SRV_00407_x_at	Cluster_40815_Contig5	NP_000549	2e-38	HEMOGLOBIN, ALPHA 1	HBA1	LU	QLCU
SRV_05470_at	Cluster_96443_Contig1	--	--	NO SIGNIFICANT MATCH	--	LU	QLVU
SRV_06712_a_at	Cluster_41810_Contig1	--	--	NO SIGNIFICANT MATCH	--	LU	LU
SRV_07072_x_at	Cluster_243642_Contig1	--	--	NO SIGNIFICANT MATCH	--	LU	LU
SRV_08599_a_at	Cluster_185300_Contig1	--	--	NO SIGNIFICANT MATCH	--	LU	LU
SRV_09326_s_at	Cluster_295877_Contig1	--	--	NO SIGNIFICANT MATCH	--	LU	QLVU
SRV_09415_at	Cluster_106478_Contig1	--	--	NO SIGNIFICANT MATCH	--	LU	LU
SRV_09599_at	Cluster_296942_Contig1	--	--	NO SIGNIFICANT MATCH	--	LU	LU
SRV_09951_at	Cluster_262618_Contig1	--	--	NO SIGNIFICANT MATCH	--	LU	LU
SRV_10498_at	Cluster_266141_Contig5	--	--	NO SIGNIFICANT MATCH	--	LU	LU
SRV_01387_at	Cluster_44220_Contig1	NP_002296	1e-40	LECTIN, GALACTOSIDE-BINDING, SOLUBLE, 1 (GALECTIN 1)	LGALS1	LU	LU
SRV_04367_a_at	Cluster_416389_Contig1	NP_064455	2e-30	IMMUNOGLOBULIN LAMBDA-LIKE POLYPEPTIDE 1	IGLL1	LU	LU
SRV_00149_a_at	Cluster_414688_Contig1	NP_000090	2e-24	CYSTATIN C (AMYLOID ANGIOPATHY AND CEREBRAL HEMORRHAGE)	CST3	LU	LU
SRV_01945_a_at	Cluster_22747_Contig2	NP_003697	2e-45	PHOSPHOLIPASE A2, GROUP IVC (CYTOSOLIC, CALCIUM-INDEPENDENT)	PLA2G4C	LU	LU
SRV_01821_at	Mex_NM_003332_Contig_1	NP_937758	5e-12	TYRO PROTEIN TYROSINE KINASE BINDING PROTEIN	TYROBP	LU	LU
SRV_02740_a_at	Cluster_380024_Contig1	NP_005962	2e-20	FXYD DOMAIN CONTAINING ION TRANSPORT REGULATOR 3	FXYD3	LU	LU
SRV_00130_a_at	Cluster_266141_Contig1	NP_000032	5e-37	APOLIPOPROTEIN E	APOE	LU	LU
SRV_04978_a_at	Cluster_416720_Contig1	NP_116038	3e-31	CARNOSINE DIPEPTIDASE 1 (METALLOPEPTIDASE M20 FAMILY)	CNDP1	LU	LU
SRV_04977_at	Mex_NM_032649_Contig_1	NP_060705	3e-46	CNDP DIPEPTIDASE 2 (METALLOPEPTIDASE M20 FAMILY)	CNDP2	LU	LU
SRV_04977_s_at	Mex_NM_032649_Contig_1	NP_060705	3e-46	CNDP DIPEPTIDASE 2 (METALLOPEPTIDASE M20 FAMILY)	CNDP2	LU	LU
SRV_02056_a_at	Cluster_314708_Contig1	NP_004039	2e-20	BETA-2-MICROGLOBULIN	B2M	LU	LU
SRV_00752_a_at	Cluster_271620_Contig1	NP_001136	8e-23	ANGIOGENIN, RIBONUCLEASE, RNASE A FAMILY, 5	ANG	LU	LU
SRV_01173_at	Cluster_50072_Contig1	NP_001760	7e-73	CD9 ANTIGEN (P24)	CD9	LU	LU
SRV_04514_at	Cluster_358423_Contig1	NP_066951	4e-34	POLYMERASE (RNA) II (DNA DIRECTED) POLYPEPTIDE L, 7.6KDA	POLR2L	LU	QLVU
SRV_01294_at	Cluster_265672_Contig18	NP_002023	5e-71	FERRITIN, HEAVY POLYPEPTIDE 1	FTH1	LU	LU
SRV_00796_at	Mex_NM_001235_Contig_1	NP_001226	2e-14	SERPIN PEPTIDASE INHIBITOR, CLADE H (HEAT SHOCK PROTEIN 47), MEMBER 1, (COLLAGEN BINDING PROTEIN 1)	SERPINH1	LU	QC
SRV_01167_a_at	Cluster_349919_Contig1	NP_001743	0	CATALASE	CAT	LU	LU
SRV_10156_s_at	Cluster_338030_Contig1	NP_071436	2e-25	CHROMOSOME 10 OPEN READING FRAME 54	C10orf54	LU	QLVU
SRV_00492_a_at	Cluster_151390_Contig2	NP_000691	4e-119	ANNEXIN A1	ANXA1	LU	QLCU
SRV_00501_a_at	Cluster_44597_Contig2	NP_000691	3e-105	ANNEXIN A1	ANXA1	LU	LU
SRV_02137_at	Cluster_56352_Contig1	NP_004284.1	0	GUANINE DEAMINASE	GDA	LU	LU
SRV_01199_a_at	Cluster_48463_Contig2	NP_001822	8e-60	CLUSTERIN	CLU	LU	LU
SRV_01139_a_at	Cluster_163823_Contig1	NP_001686	9e-82	ATPASE, H+ TRANSPORTING, LYSOSOMAL 42KDA, V1 SUBUNIT C1	ATP6V1C1	LU	LU
SRV_00080_at	0	NP_000896	0	NEUROPEPTIDE Y	NPY	LU	LU
SRV_07501_at	Mex_Nohits_2866_Contig_1	NP_059488.2	0	CYTOCHROME P450, FAMILY 3, SUBFAMILY A, POLYPEPTIDE 4	CYP3A4	LU	QLCU
SRV_07809_at	Cluster_22417_Contig1	NP_055269.1	0	SESTRIN 1	SESN1	LU	LU
SRV_02274_at	Cluster_112835_Contig2	NP_001020330	1e-11	CD74 ANTIGEN (INVARIANT POLYPEPTIDE OF MAJOR HISTOCOMPATIBILITY COMPLEX, CLASS II ANTIGEN-ASSOCIATED)	CD74	LU	LU
SRV_02451_at	Cluster_17804_Contig1	NP_005121	5e-27	FIBROBLAST GROWTH FACTOR BINDING PROTEIN 1	FGFBP1	LU	QLCU
SRV_00461_a_at	Cluster_399721_Contig1	NP_000661	2e-51	ALCOHOL DEHYDROGENASE 4 (CLASS II), PI POLYPEPTIDE	ADH4	LU	LU
SRV_09416_at	Cluster_26583_Contig1	NP_003004.1	0	SECRETED FRIZZLED-RELATED PROTEIN 2 PRECURSOR	SFRP2	LU	LU
SRV_09788_s_at	Cluster_419880_Contig1	NP_996846.1	0	RETINOIC ACID RECEPTOR RESPONDER (TAZAROTENE INDUCED) 1 ISOFORM 1	RARRES1	LU	LU
SRV_07376_at	Cluster_257144_Contig1	NP_000482.3	0	COMPLEMENT COMPONENT 1, Q SUBCOMPONENT, B CHAIN PRECURSOR	C1QB	LU	LU
SRV_07933_at	Cluster_243173_Contig1	NP_001985.2	0	COAGULATION FACTOR XIII B SUBUNIT PRECURSOR	F13B	LU	LU
SRV_00037_at	0	NP_005323	0	HEMOGLOBIN, ZETA	HBZ	QLCD	LD
SRV_00397_s_at	Cluster_40815_Contig5	NP_000549	2e-38	HEMOGLOBIN, ALPHA 1	HBA1	QLCU	QLCU
SRV_00406_s_at	Cluster_381840_Contig1	NP_000549	3e-37	HEMOGLOBIN, ALPHA 1	HBA1	QLCU	QLCU
SRV_00407_copy1_x_at	Cluster_40815_Contig5	NP_000549	2e-38	HEMOGLOBIN, ALPHA 1	HBA1	QLCU	QLCU
SRV_00407_copy2_x_at	Cluster_40815_Contig5	NP_000549	2e-38	HEMOGLOBIN, ALPHA 1	HBA1	QLCU	QLCU
SRV_00407_copy3_x_at	Cluster_40815_Contig5	NP_000549	2e-38	HEMOGLOBIN, ALPHA 1	HBA1	QLCU	QLCU
SRV_00424_x_at	Cluster_185719_Contig1	NP_000549	2e-42	HEMOGLOBIN, ALPHA 1	HBA1	QLCU	QLCD
SRV_02508_x_at	Cluster_185719_Contig1	NP_000549	2e-42	HEMOGLOBIN, ALPHA 1	HBA1	QLCU	QLCD
SRV_00124_a_at	Cluster_414681_Contig1	NP_000023	7e-95	AMINOLEVULINATE, DELTA-, SYNTHASE 2 (SIDEROBLASTIC/HYPOCHROMIC ANEMIA)	ALAS2	QLCU	LU
SRV_05450_a_at	Cluster_420262_Contig1	NP_733778	4e-43	INTEGRIN BETA 1 BINDING PROTEIN 3	ITGB1BP3	QLCU	QLVU
SRV_00319_at	Cluster_242157_Contig1	NP_004351	9e-38	CADHERIN 1, TYPE 1, E-CADHERIN (EPITHELIAL)	CDH1	QLCU	LU
SRV_07838_a_at	Cluster_218441_Contig1	NP_055437	3e-16	LOSS OF HETEROZYGOSITY, 11, CHROMOSOMAL REGION 2, GENE A	VWA5A	QLCU	LU
SRV_00428_a_at	Cluster_302299_Contig61	NP_000550	9e-32	HEMOGLOBIN, GAMMA A	HBG1	QLCU	QLCU
SRV_00434_copy1_x_at	Cluster_302299_Contig61	NP_000550	9e-32	HEMOGLOBIN, GAMMA A	HBG1	QLCU	QLCU
SRV_00434_copy2_x_at	Cluster_302299_Contig61	NP_000550	9e-32	HEMOGLOBIN, GAMMA A	HBG1	QLCU	QLCU
SRV_00434_copy3_x_at	Cluster_302299_Contig61	NP_000550	9e-32	HEMOGLOBIN, GAMMA A	HBG1	QLCU	QLCU
SRV_00434_copy4_x_at	Cluster_302299_Contig61	NP_000550	9e-32	HEMOGLOBIN, GAMMA A	HBG1	QLCU	QLCU
SRV_00434_x_at	Cluster_302299_Contig61	NP_000550	9e-32	HEMOGLOBIN, GAMMA A	HBG1	QLCU	QLCU
SRV_00375_s_at	Cluster_348434_Contig2	NP_000510	5e-39	HEMOGLOBIN, DELTA	HBD	QLCU	QLCU
SRV_07864_x_at	Cluster_348434_Contig2	NP_000510	5e-39	HEMOGLOBIN, DELTA	HBD	QLCU	QLCU
SRV_00167_a_at	Cluster_294329_Contig1	NP_002023	2e-65	FERRITIN, HEAVY POLYPEPTIDE 1	FTH1	QLCU	LU
SRV_03419_at	Cluster_194888_Contig2	NP_054739	2e-12	LR8 PROTEIN	TMEM176B	QLCU	LU
SRV_03422_a_at	Cluster_171405_Contig1	NP_001094782	1e-08	LR8 PROTEIN	TMEM176B	QLCU	LU
SRV_04195_at	Cluster_191739_Contig1	NP_001092282	1e-175	SEPTIN 8	SEPT8	QLCU	LU
SRV_00949_at	Cluster_399434_Contig1	NP_001432	5e-24	FATTY ACID AMIDE HYDROLASE	FAAH	QLCU	QLVU
SRV_05804_at	Mex_Nohits_112_Contig_3	--	--	NO SIGNIFICANT MATCH	--	QLVD	QLVD
SRV_06956_at	Cluster_418017_Contig1	--	--	NO SIGNIFICANT MATCH	--	QLVD	LD
SRV_07004_at	Cluster_216400_Contig1	--	--	NO SIGNIFICANT MATCH	--	QLVD	LD
SRV_09327_a_at	Cluster_419575_Contig1	--	--	NO SIGNIFICANT MATCH	--	QLVD	LD
SRV_09891_at	Cluster_370880_Contig1	--	--	NO SIGNIFICANT MATCH	--	QLVD	QLVD
SRV_09914_x_at	Cluster_417797_Contig1	--	--	NO SIGNIFICANT MATCH	--	QLVD	LD
SRV_03361_at	Cluster_415828_Contig1	NP_037414	3e-133	UBIQUITIN-LIKE, CONTAINING PHD AND RING FINGER DOMAINS, 1	UHRF1	QLVD	LD
SRV_07449_x_at	Cluster_6870_Contig1	NP_004507	1e-99	INTERLEUKIN ENHANCER BINDING FACTOR 3, 90KDA	ILF3	QLVD	LD
SRV_01180_at	Mex_NM_001786_Contig_1	NP_001777	1e-65	CELL DIVISION CYCLE 2, G1 TO S AND G2 TO M	CDC2	QLVD	QLCD
SRV_02727_at	Cluster_415555_Contig1	NP_005907	0	MCM7 MINICHROMOSOME MAINTENANCE DEFICIENT 7	MCM7	QLVD	LD
SRV_05942_at	Cluster_363266_Contig1	NP_067066	2e-34	CHROMOSOME 6 OPEN READING FRAME 115	C6orf115	QLVD	LD
SRV_01414_at	Cluster_128871_Contig1	NP_002379	4e-95	MCM3 MINICHROMOSOME MAINTENANCE DEFICIENT 3	MCM3	QLVD	QLCD
SRV_02578_at	Mex_NM_005550_Contig_1	NP_002254	5e-68	KINESIN FAMILY MEMBER C1	KIFC1	QLVD	LD
SRV_02964_s_at	Cluster_62489_Contig1	NP_006518	3e-77	STEM-LOOP (HISTONE) BINDING PROTEIN	SLBP	QLVD	LD
SRV_01409_at	Cluster_363423_Contig1	NP_002349	1e-69	MAD2 MITOTIC ARREST DEFICIENT-LIKE 1	MAD2L1	QLVD	LD
SRV_00799_at	Mex_NM_001237_Contig_1	NP_001228	2e-39	CYCLIN A2	CCNA2	QLVD	QLCD
SRV_00706_a_at	Cluster_414830_Contig1	NP_001025	4e-127	RIBONUCLEOTIDE REDUCTASE M2 POLYPEPTIDE	RRM2	QLVD	LD
SRV_00638_at	Cluster_18664_Contig4	NP_001092047	3e-27	RIBOSOMAL PROTEIN L31	RPL31	QLVD	LD
SRV_02725_a_at	Cluster_415554_Contig1	NP_005906	0	MCM6 MINICHROMOSOME MAINTENANCE DEFICIENT 6 (MIS5 HOMOLOG, S. POMBE) (S. CEREVISIAE)	MCM6	QLVD	QLCD
SRV_03649_at	Cluster_25264_Contig1	NP_055816	2e-25	SPEN HOMOLOG, TRANSCRIPTIONAL REGULATOR	SPEN	QLVD	LD
SRV_03652_at	Cluster_63435_Contig1	NP_055816	4e-66	SPEN HOMOLOG, TRANSCRIPTIONAL REGULATOR	SPEN	QLVD	QLVD
SRV_00806_a_at	Cluster_383966_Contig1	NP_001246	2e-72	CDC20 CELL DIVISION CYCLE 20 HOMOLOG	CDC20	QLVD	QLCD
SRV_04611_a_at	Cluster_416529_Contig1	NP_071888	1e-61	MYELOID LEUKEMIA FACTOR 1	MLF1	QLVU	LU
