# Supplementary material for: Microarray analysis of a salamander hopeful monster reveals transcriptional signatures of paedomorphic brain development
Source: BMC Evol Biol. 2010 Jun 28;10:199. doi: 10.1186/1471-2148-10-199 (PMC2900274; doi:10.1186/1471-2148-10-199)
Supplement: Additional file 2 — Genes uniquely identified from axolotl larvae. Table contains 85 total probesets that correspond to 76 different genes identified from larval axolotls. BLASTx searches were performed to identify presumptive human orthologs. The regression profile for each gene is presented. [file 1471-2148-10-199-S2.XLS]

## Sheet: Sheet1
Additional File 2. Differentially expressed genes identified uniquely from axolotl larvae.
Probeset	Sal-Site Contig	Human Ortholog	E-value	GENE NAME	GENE ID	Reg Profile
SRV_06088_a_at	Cluster_417366_Contig1	--	--	NO SIGNIFICANT MATCH	--	LD
SRV_07026_at	Mex_Nohits_231_Contig_3	--	--	NO SIGNIFICANT MATCH	--	LD
SRV_07119_s_at	Cluster_418138_Contig1	--	--	NO SIGNIFICANT MATCH	--	LD
SRV_08473_at	Cluster_27929_Contig1	--	--	NO SIGNIFICANT MATCH	--	LD
SRV_08712_at	Mex_Nohits_411_Contig_1	--	--	NO SIGNIFICANT MATCH	--	LD
SRV_10334_at	Cluster_116311_Contig1	--	--	NO SIGNIFICANT MATCH	--	LD
SRV_10395_at	Mex_Nohits_898_Contig_3	--	--	NO SIGNIFICANT MATCH	--	LD
SRV_10397_at	Cluster_20432_Contig1	--	--	NO SIGNIFICANT MATCH	--	LD
SRV_00954_at	Cluster_58344_Contig1	NP_001447	1e-103	FILAMIN A, ALPHA (ACTIN BINDING PROTEIN 280)	FLNA	LD
SRV_09269_s_at	Cluster_129585_Contig2	NP_006377.2	0	DEAD BOX POLYPEPTIDE 17 ISOFORM 1	DDX17	LD
SRV_07334_a_at	Cluster_101909_Contig1	NP_066018.1	0	NUCLEAR RECEPTOR COACTIVATOR 5	NCOA5	LD
SRV_04988_at	Cluster_60667_Contig1	NP_116126	6e-94	LAMIN B2	LMNB2	LD
SRV_04989_at	Cluster_414365_Contig1	NP_116126	3e-67	LAMIN B2	LMNB2	LD
SRV_03523_at	Cluster_6005_Contig1	NP_055186	8e-101	A KINASE (PRKA) ANCHOR PROTEIN 8-LIKE	AKAP8L	LD
SRV_02182_at	Cluster_116162_Contig1	NP_004387	0	DEAD (ASP-GLU-ALA-ASP) BOX POLYPEPTIDE 5	DDX5	LD
SRV_03078_a_at	Cluster_398661_Contig2	NP_006818	9e-92	TRANSMEMBRANE EMP24-LIKE TRAFFICKING PROTEIN 10	TMED10	LD
SRV_10495_s_at	Mex_Nohits_986_Contig_1	NP_004917.2	0	BUTYRATE RESPONSE FACTOR 1	ZFP36L1	LD
SRV_11417_a_at	Tig_NM_002421_Contig_1	NP_002412	1e-145	MATRIX METALLOPEPTIDASE 1 (INTERSTITIAL COLLAGENASE)	MMP1	LD
SRV_00807_at	Mex_NM_001261_Contig_1	NP_001252	4e-75	CYCLIN-DEPENDENT KINASE 9 (CDC2-RELATED KINASE)	CDK9	LD
SRV_05828_a_at	Cluster_367801_Contig1	NP_003925.1	0	FAR UPSTREAM ELEMENT (FUSE) BINDING PROTEIN 3	FUBP3	LD
SRV_01517_at	Mex_NM_002648_Contig_3	NP_002639	2e-100	PIM-1 ONCOGENE	PIM1	LD
SRV_08603_a_at	Cluster_419064_Contig1	NP_665912.1	0	HIGH MOBILITY GROUP AT-HOOK 1 ISOFORM B	HMGA1	LD
SRV_05635_a_at	Cluster_34327_Contig1	NP_937884	1e-51	EUKARYOTIC TRANSLATION INITIATION FACTOR 4 GAMMA, 1	EIF4G1	LD
SRV_02067_at	Mex_NM_004073_Contig_1	NP_004064	2e-35	POLO-LIKE KINASE 3	PLK3	LD
SRV_03657_at	Mex_NM_015001_Contig_25	NP_055816.2	0	SPEN HOMOLOG, TRANSCRIPTIONAL REGULATOR	SPEN	LD
SRV_07521_a_at	Cluster_52200_Contig1	NP_056455.3	0	SERPINE1 MRNA BINDING PROTEIN 1 ISOFORM 4	SERBP1	LD
SRV_08910_at	Cluster_86714_Contig1	NP_001869.1	0	CELLULAR RETINOIC ACID BINDING PROTEIN 2	CRABP2	LD
SRV_09217_at	Cluster_117272_Contig1	NP_001869.1	0	CELLULAR RETINOIC ACID BINDING PROTEIN 2	CRABP2	LD
SRV_09752_at	Cluster_223561_Contig3	XP_001129773	5e-09	SIMILAR TO R28379_1	LOC390940	LU
SRV_06202_x_at	Cluster_223561_Contig6	--	--	NO SIGNIFICANT MATCH	--	LU
SRV_07430_a_at	Cluster_418320_Contig1	--	--	NO SIGNIFICANT MATCH	--	LU
SRV_07989_at	Cluster_375822_Contig1	--	--	NO SIGNIFICANT MATCH	--	LU
SRV_09852_at	Cluster_347428_Contig1	--	--	NO SIGNIFICANT MATCH	--	LU
SRV_09904_s_at	Mex_Nohits_538_Contig_1	--	--	NO SIGNIFICANT MATCH	--	LU
SRV_10451_at	Cluster_396184_Contig1	--	--	NO SIGNIFICANT MATCH	--	LU
SRV_02816_a_at	Cluster_205690_Contig7	NP_006140	2e-32	LECTIN, GALACTOSIDE-BINDING, SOLUBLE, 4 (GALECTIN 4)	LGALS4	LU
SRV_01164_a_at	Cluster_179792_Contig1	NP_001740	9e-19	CALPAIN, SMALL SUBUNIT 1	CAPNS1	LU
SRV_04532_a_at	Cluster_69694_Contig1	NP_067036	6e-38	PHOSPHATIDYLCHOLINE TRANSFER PROTEIN	PCTP	LU
F_at	Cluster_42238_Contig1	NP_000079	2e-143	COLLAGEN, TYPE I, ALPHA 1	COL1A1	LU
SRV_09535_at	Cluster_80746_Contig1	NP_067036.2	0	PHOSPHATIDYLCHOLINE TRANSFER PROTEIN ISOFORM 1	PCTP	LU
SRV_02158_at	Cluster_415337_Contig1	NP_004351	3e-28	CADHERIN 1, TYPE 1, E-CADHERIN (EPITHELIAL)	CDH1	LU
SRV_00531_at	Cluster_296695_Contig1	NP_000843	4e-57	GLUTATHIONE S-TRANSFERASE PI	GSTP1	LU
SRV_00001_at	0	NP_004079	0	DEOXYNUCLEOTIDYLTRANSFERASE, TERMINAL	DNTT	LU
SRV_03221_a_at	Cluster_14502_Contig1	NP_060049	5e-72	DELETED IN MALIGNANT BRAIN TUMORS 1	DMBT1	LU
SRV_01045_a_at	Cluster_407396_Contig1	NP_001604	0	ACTIN, ALPHA 2, SMOOTH MUSCLE, AORTA	ACTA2	LU
SRV_11152_at	Tig_NM_001613_Contig_1	NP_001604	8e-54	ACTIN, ALPHA 2, SMOOTH MUSCLE, AORTA	ACTA2	LU
SRV_03432_s_at	Cluster_392297_Contig1	NP_148935	3e-32	OSTEOGLYCIN (OSTEOINDUCTIVE FACTOR, MIMECAN)	OGN	LU
SRV_00489_a_at	Cluster_239785_Contig4	NP_000691	1e-123	ANNEXIN A1	ANXA1	LU
SRV_00496_at	Cluster_151390_Contig2	NP_000691	4e-119	ANNEXIN A1	ANXA1	LU
SRV_03421_a_at	Cluster_300634_Contig2	NP_001094782	1e-16	LR8 PROTEIN	TMEM176B	LU
SRV_03513_at	Cluster_5410_Contig1	NP_055156	1e-54	MITOCHONDRIAL CARRIER HOMOLOG 1	MTCH1	LU
SRV_03506_at	Mex_NM_014320_Contig_1	NP_055135	4e-13	HEME BINDING PROTEIN 2	HEBP2	LU
SRV_03695_at	Cluster_416012_Contig1	NP_056138	5e-16	KIAA0776	KIAA0776	LU
SRV_00557_a_at	Cluster_414805_Contig1	NP_000934	3e-51	PEPTIDYLPROLYL ISOMERASE C (CYCLOPHILIN C)	PPIC	LU
SRV_01149_at	Cluster_414949_Contig1	NP_001704	6e-75	BETAINE-HOMOCYSTEINE METHYLTRANSFERASE	BHMT	LU
SRV_00193_at	Cluster_161011_Contig1	NP_000194	4e-110	IDURONIDASE, ALPHA-L-	IDUA	LU
SRV_00772_at	Cluster_334698_Contig1	NP_001145	2e-75	ANNEXIN A5	ANXA5	LU
SRV_01254_a_at	Cluster_38397_Contig2	NP_001928	4e-80	DERMATOPONTIN	DPT	LU
SRV_11901_x_at	Tig_NM_004079_Contig_1	NP_004070	9e-21	CATHEPSIN S	CTSS	LU
SRV_02923_at	Cluster_415639_Contig1	NP_006414	6e-69	RAB ACCEPTOR 1 (PRENYLATED)	RABAC1	QLCD
SRV_03747_a_at	Cluster_132055_Contig1	NP_056455	3e-83	SERPINE1 MRNA BINDING PROTEIN 1	SERBP1	QLCD
SRV_02510_at	Cluster_185719_Contig1	NP_000549	2e-42	HEMOGLOBIN, ALPHA 1	HBA1	QLCU
SRV_10340_at	Mex_Nohits_855_Contig_1	--	--	NO SIGNIFICANT MATCH	--	QLCU
SRV_10359_at	Cluster_199740_Contig2	--	--	NO SIGNIFICANT MATCH	--	QLCU
SRV_10554_s_at	Tig_NM_000088_Contig_3	--	--	NO SIGNIFICANT MATCH	--	QLCU
SRV_04261_at	Mex_NM_018466_Contig_1	NP_060936	4e-55	GLYCOSYLTRANSFERASE 28 DOMAIN CONTAINING 1	ALG13	QLCU
SRV_02418_at	Cluster_233547_Contig3	NP_005015	3e-73	SERPIN PEPTIDASE INHIBITOR, CLADE B (OVALBUMIN), MEMBER 10	SERPINB10	QLCU
D_at	Cluster_42238_Contig1	NP_000079	2e-143	COLLAGEN, TYPE I, ALPHA 1	COL1A1	QLCU
E_at	Cluster_42238_Contig1	NP_000079	2e-143	COLLAGEN, TYPE I, ALPHA 1	COL1A1	QLCU
SRV_07135_s_at	Cluster_42238_Contig1	NP_000079	2e-143	COLLAGEN, TYPE I, ALPHA 1	COL1A1	QLCU
SRV_00344_at	Cluster_42238_Contig5	NP_000415	9e-160	KERATIN 4	KRT5	QLCU
SRV_14170_a_at	Tig_NM_133503_Contig_1	NP_598010	1e-159	DECORIN	DCN	QLCU
SRV_04967_a_at	Mex_NM_032564_Contig_1	NP_115953	4e-43	DIACYLGLYCEROL O-ACYLTRANSFERASE HOMOLOG 2	DGAT2	QLCU
SRV_02071_a_at	Cluster_415348_Contig1	NP_004070	9e-50	CATHEPSIN S	CTSS	QLCU
SRV_11901_at	Tig_NM_004079_Contig_1	NP_004070	9e-21	CATHEPSIN S	CTSS	QLCU
SRV_06379_at	Cluster_112024_Contig2	--	--	NO SIGNIFICANT MATCH	--	QLVD
SRV_08403_a_at	Mex_Nohits_3813_Contig_1	--	--	NO SIGNIFICANT MATCH	--	QLVD
SRV_09469_at	Mex_Nohits_487_Contig_1	--	--	NO SIGNIFICANT MATCH	--	QLVD
SRV_09914_at	Cluster_417797_Contig1	--	--	NO SIGNIFICANT MATCH	--	QLVD
SRV_02483_at	Mex_NM_005243_Contig_4	NP_005234	2e-44	EWING SARCOMA BREAKPOINT REGION 1	EWSR1	QLVD
SRV_04210_at	Cluster_79157_Contig1	NP_001035879	2e-138	PARASPECKLE COMPONENT 1	PSPC1	QLVD
SRV_10220_at	Mex_Nohits_752_Contig_3	NP_003474.1	0	HIGH MOBILITY GROUP AT-HOOK 2 ISOFORM A	HMGA2	QLVD
SRV_10442_at	Cluster_127057_Contig1	NP_689531.2	0	HYPOTHETICAL PROTEIN LOC121053	C12orf45	QLVD
SRV_09912_at	Cluster_386664_Contig1	NP_009118.1	0	WW DOMAIN-CONTAINING BINDING PROTEIN 4	WBP4	QLVU
SRV_03357_at	Cluster_20220_Contig1	NP_001772	2e-12	CD69 ANTIGEN (P60, EARLY T-CELL ACTIVATION ANTIGEN)	CD69	QLVU
