# Supplementary material for: Microarray analysis of a salamander hopeful monster reveals transcriptional signatures of paedomorphic brain development
Source: BMC Evol Biol. 2010 Jun 28;10:199. doi: 10.1186/1471-2148-10-199 (PMC2900274; doi:10.1186/1471-2148-10-199)
Supplement: Additional file 3 — Genes uniquely identified from tiger salamander larvae. Table contains 332 probesets that correspond to 292 different genes identified from a direct comparison of gene expression between the brains of larval axolotls and tiger salamanders. BLASTx searches were performed to identify presumptive human orthologs. The regression profile for each gene is presented. [file 1471-2148-10-199-S3.XLS]

## Sheet: Sheet1
Additional File 3. Differentially expressed genes identified uniquely from tiger salamander larvae.
Probeset	Sal-Site Contig	Human Ortholog	E-value	GENE NAME	GENE ID	Reg Profile
SRV_00116_at	Cluster_313600_Contig1	NP_000005	4e-60	ALPHA-2-MACROGLOBULIN	A2M	LU
SRV_00720_at	Cluster_53426_Contig2	NP_001020262	4e-74	ATP-BINDING CASSETTE, SUB-FAMILY F (GCN20), MEMBER 1	ABCF1	LD
SRV_04265_a_at	Cluster_374530_Contig1	NP_060943	2e-45	THIOESTERASE SUPERFAMILY MEMBER 2	ACOT13	LU
SRV_11745_at	Tig_NM_003501_Contig_1	NP_003492	2e-86	ACYL-COENZYME A OXIDASE 3, PRISTANOYL	ACOX3	QLCU
SRV_11746_at	Tig_NM_003501_Contig_2	NP_003492	2e-86	ACYL-COENZYME A OXIDASE 3, PRISTANOYL	ACOX3	QLCU
SRV_00457_at	Cluster_339222_Contig1	NP_000659	3e-43	ALCOHOL DEHYDROGENASE 1A (CLASS I), ALPHA POLYPEPTIDE	ADH1B	QLCU
SRV_00458_at	Cluster_350783_Contig1	NP_000662	2e-81	ALCOHOL DEHYDROGENASE 5 (CLASS III), CHI POLYPEPTIDE	ADH5	QLCU
SRV_01095_a_at	Cluster_363120_Contig1	NP_064695	5e-56	ALDO-KETO REDUCTASE FAMILY 1, MEMBER B11 (ALDOSE REDUCTASE-LIKE)	AKR1B10	LD
SRV_00123_at	Mex_NM_000031_Contig_1	NP_000022	2e-25	AMINOLEVULINATE, DELTA-, DEHYDRATASE	ALAD	LD
SRV_00468_a_at	Cluster_345699_Contig1	NP_000680	1e-38	ALDEHYDE DEHYDROGENASE 1 FAMILY, MEMBER A1	ALDH1A1	QLVU
SRV_02595_a_at	Cluster_210868_Contig1	NP_005580	1e-59	ALDEHYDE DEHYDROGENASE 6 FAMILY, MEMBER A1	ALDH6A1	LD
SRV_04283_at	Mex_NM_018685_Contig_1	NP_061155	1e-57	ANILLIN, ACTIN BINDING PROTEIN (SCRAPS HOMOLOG, DROSOPHILA)	ANLN	LD
SRV_04811_a_at	Cluster_153963_Contig1	NP_112182	6e-66	ACIDIC (LEUCINE-RICH) NUCLEAR PHOSPHOPROTEIN 32 FAMILY, MEMBER E	ANP32E	LD
SRV_00482_x_at	Cluster_239785_Contig7	NP_000691	8e-114	ANNEXIN A1	ANXA1	LU
SRV_05165_a_at	Cluster_37918_Contig1	NP_542380	6e-51	APEX NUCLEASE (MULTIFUNCTIONAL DNA REPAIR ENZYME) 1	APEX1	QLCD
SRV_00134_a_at	Cluster_294465_Contig1	NP_001020115	1e-85	ARGININOSUCCINATE LYASE	ASL	LU
SRV_02170_a_at	Cluster_415343_Contig1	NP_005162.1	0	ACTIVATING TRANSCRIPTION FACTOR 1	ATF1	LU
SRV_01907_at	Cluster_50329_Contig1	NP_940837	5e-111	AURORA KINASE A	AURKA	QLCD
SRV_02115_at	Cluster_100670_Contig1	NP_004208	5e-12	AURORA KINASE B	AURKB	LD
SRV_02113_a_at	Cluster_415316_Contig1	NP_004208	2e-54	AURORA KINASE B	AURKB	LD
SRV_04888_a_at	Cluster_416681_Contig1	NP_114436	7e-113	UDP-GLCNAC:BETAGAL BETA-1,3-N-ACETYLGLUCOSAMINYLTRANSFERASE 5	B3GNT5	LD
SRV_03405_at	Mex_NM_013448_Contig_1	NP_038476	8e-34	BROMODOMAIN ADJACENT TO ZINC FINGER DOMAIN, 1A	BAZ1A	LD
SRV_04948_at	Cluster_27673_Contig1	NP_115784	1e-49	WILLIAMS-BEUREN SYNDROME CHROMOSOME REGION 10	BAZ1B	LD
SRV_04738_at	Cluster_116273_Contig1	NP_079110	3e-38	CHROMOSOME 10 OPEN READING FRAME 119	C10orf119	LD
SRV_04737_at	Cluster_401747_Contig1	NP_079110	1e-52	CHROMOSOME 10 OPEN READING FRAME 119	C10orf119	QLVD
SRV_10047_at	Cluster_360455_Contig1	NP_071436.1	0	PLATELET RECEPTOR GI24	C10orf54	LU
SRV_10257_s_at	Cluster_420114_Contig1	NP_071436.1	0	PLATELET RECEPTOR GI24	C10orf54	QLVU
SRV_05455_a_at	Cluster_168626_Contig1	NP_734467	2e-24	CHROMOSOME 11 OPEN READING FRAME 31	C11orf31	LD
SRV_10084_at	Cluster_350755_Contig1	NP_001078899	1e-29	CHROMOSOME 17 OPEN READING FRAME 67	C17orf67	QLVD
SRV_07143_at	Mex_Nohits_2425_Contig_1	NP_115761.2	0	HYPOTHETICAL PROTEIN LOC10826 ISOFORM 2	C5orf4	LU
SRV_03504_a_at	Cluster_415895_Contig1	NP_001035941	8e-62	CALCIUM REGULATED HEAT STABLE PROTEIN 1, 24KDA	CARHSP1	QLVD
SRV_02136_at	Mex_NM_004291_Contig_1	NP_004282	3e-41	COCAINE- AND AMPHETAMINE-REGULATED TRANSCRIPT	CARTPT	LU
SRV_05022_at	Mex_NM_032982_Contig_1	NP_116764	3e-78	CASPASE 2, APOPTOSIS-RELATED CYSTEINE PEPTIDASE (NEURAL PRECURSOR CELL EXPRESSED, DEVELOPMENTALLY DOWN-REGULATED 2)	CASP2	LD
SRV_04877_a_at	Cluster_373752_Contig1	NP_114172	7e-36	CYCLIN B1	CCNB1	QLCD
SRV_05031_at	Cluster_365051_Contig1	NP_149020	2e-45	CYCLIN B3	CCNB3	LD
SRV_05071_at	Cluster_393603_Contig1	NP_149020	6e-14	CYCLIN B3	CCNB3	QLCD
SRV_02062_at	Cluster_334200_Contig1	NP_954854	4e-96	CYCLIN G1	CCNG1	QLVU
SRV_11238_at	Tig_NM_001790_Contig_1	NP_001781	1e-09	CELL DIVISION CYCLE 25C	CDC25C	LD
SRV_11747_at	Tig_NM_003503_Contig_1	NP_003494	2e-12	CDC7 CELL DIVISION CYCLE 7	CDC7	LD
SRV_04156_at	Cluster_199017_Contig1	NP_060571	3e-19	CELL DIVISION CYCLE ASSOCIATED 8	CDCA8	QLCD
SRV_11243_at	Tig_NM_001798_Contig_1	NP_439892	2e-76	CYCLIN-DEPENDENT KINASE 2	CDK2	LD
SRV_07007_a_at	Cluster_214551_Contig1	NP_000066	2e-73	CYCLIN-DEPENDENT KINASE 4	CDK4	LD
SRV_02063_at	Mex_NM_004064_Contig_1	NP_004055	5e-14	CYCLIN-DEPENDENT KINASE INHIBITOR 1B (P27, KIP1)	CDKN1B	QLVU
SRV_05168_at	Cluster_281422_Contig1	NP_542387	4e-28	SIMILAR TO RIKEN CDNA A430101B06 GENE	CDKN2AIPNL	QLVD
SRV_02151_a_at	Cluster_415335_Contig1	NP_004335	2e-66	CENTRIN, EF-HAND PROTEIN, 2	CETN2	LD
SRV_02551_at	Mex_NM_005483_Contig_1	NP_005474	2e-15	CHROMATIN ASSEMBLY FACTOR 1, SUBUNIT A (P150)	CHAF1A	LD
SRV_00817_at	Mex_NM_001274_Contig_3	NP_001265	3e-44	CHK1 CHECKPOINT HOMOLOG (S. POMBE)	CHEK1	LD
SRV_04406_at	Mex_NM_020244_Contig_1	NP_064629	6e-08	CHOLINE PHOSPHOTRANSFERASE 1	CHPT1	LU
SRV_03476_at	Cluster_415884_Contig1	NP_055070	1e-22	TRANSMEMBRANE PROTEIN 4	CNPY2	LU
SRV_05158_a_at	Cluster_41363_Contig1	NP_542197	1e-138	COLLAGEN, TYPE XI, ALPHA 1	COL11A1	LD
SRV_02163_at	Mex_NM_004370_Contig_1	NP_004361	5e-20	COLLAGEN, TYPE XII, ALPHA 1	COL12A1	LU
SRV_09970_at	Cluster_43063_Contig2	NP_000080	8e-152	COLLAGEN, TYPE I, ALPHA 2	COL1A2	LD
SRV_10560_a_at	Tig_NM_000090_Contig_2	NP_000081	1e-124	COLLAGEN, TYPE III, ALPHA 1 (EHLERS-DANLOS SYNDROME TYPE IV, AUTOSOMAL DOMINANT)	COL3A1	LD
SRV_01207_s_at	Mex_NM_001845_Contig_1	NP_001836	6e-40	COLLAGEN, TYPE IV, ALPHA 1	COL4A1	LD
SRV_11255_at	Tig_NM_001845_Contig_1	NP_001836	5e-40	COLLAGEN, TYPE IV, ALPHA 1	COL4A1	LD
SRV_11256_at	Tig_NM_001846_Contig_1	NP_001837	3e-38	COLLAGEN, TYPE IV, ALPHA 2	COL4A2	LD
SRV_01213_a_at	Cluster_257376_Contig1	NP_001844	2e-102	COLLAGEN, TYPE IX, ALPHA 3	COL9A3	LD
SRV_01225_at	Cluster_379972_Contig1	NP_001876	2e-49	CRYSTALLIN, ALPHA B	CRYAB	LU
SRV_09490_at	Cluster_366649_Contig1	NP_001876.1	0	CRYSTALLIN, ALPHA B	CRYAB	QLCU
SRV_00148_at	Cluster_346196_Contig1	NP_000090	9e-18	CYSTATIN C (AMYLOID ANGIOPATHY AND CEREBRAL HEMORRHAGE)	CST3	QLVU
SRV_00326_a_at	Cluster_153189_Contig7	NP_000387	3e-151	CATHEPSIN K (PYCNODYSOSTOSIS)	CTSK	LU
SRV_00327_a_at	Cluster_153189_Contig7	NP_000387	3e-151	CATHEPSIN K (PYCNODYSOSTOSIS)	CTSK	LU
SRV_01877_at	Cluster_415215_Contig1	NP_003458	4e-55	CHEMOKINE (C-X-C MOTIF) RECEPTOR 4	CXCR4	LD
SRV_00518_a_at	Mex_NM_000785_Contig_2	NP_001001665.3	0	CYTOCHROME P450, FAMILY 27, SUBFAMILY C, POLYPEPTIDE 1	CYP27C1	QLCD
SRV_00515_at	Mex_NM_000784_Contig_1	NP_001001665	5e-70	FLJ16008 PROTEIN	CYP27C1	QLCD
SRV_10891_at	Tig_NM_000766_Contig_1	NP_000757	2e-47	CYTOCHROME P450, FAMILY 2, SUBFAMILY A, POLYPEPTIDE 13	CYP2A13	LU
SRV_10892_at	Tig_NM_000766_Contig_2	NP_000757	2e-47	CYTOCHROME P450, FAMILY 2, SUBFAMILY A, POLYPEPTIDE 13	CYP2A13	LU
SRV_10570_at	Tig_NM_000106_Contig_1	NP_000097	1e-146	CYTOCHROME P450, FAMILY 2, SUBFAMILY D, POLYPEPTIDE 6	CYP2D6	LU
SRV_10571_at	Tig_NM_000106_Contig_2	NP_000097	1e-146	CYTOCHROME P450, FAMILY 2, SUBFAMILY D, POLYPEPTIDE 6	CYP2D6	LU
SRV_02179_a_at	Cluster_415349_Contig1	NP_004385	3e-33	DEATH-ASSOCIATED PROTEIN	DAP	LU
SRV_00520_at	Cluster_414788_Contig1	NP_000782.1	1e-50	SIMILAR TO DIHYDROFOLATE REDUCTASE	DHFR	LD
SRV_10284_at	Cluster_420122_Contig1	NP_001018067.1	0	DICKKOPF HOMOLOG 3 PRECURSOR	DKK3	LU
SRV_03593_at	Cluster_377441_Contig1	NP_055565	4e-51	DISCS, LARGE HOMOLOG 7 (DROSOPHILA)	DLGAP5	QLCD
SRV_03680_at	Cluster_225513_Contig1	NP_056005	6e-66	DNAJ (HSP40) HOMOLOG, SUBFAMILY C, MEMBER 9	DNAJC9	LD
SRV_00888_at	Cluster_158034_Contig1	NP_001370	1e-113	DNA (CYTOSINE-5-)-METHYLTRANSFERASE 1	DNMT1	LD
SRV_02777_at	Mex_NM_006052_Contig_1	NP_006043	7e-51	DOWN SYNDROME CRITICAL REGION GENE 3	DSCR3	LU
SRV_01258_at	Cluster_4677_Contig2	NP_001939	8e-50	DUTP PYROPHOSPHATASE	DUT	LD
SRV_02192_at	Mex_NM_004411_Contig_1	NP_004402	2e-39	DYNEIN, CYTOPLASMIC 1, INTERMEDIATE CHAIN 1	DYNC1I1	LU
SRV_07255_at	Mex_Nohits_257_Contig_1	NP_001017420	3e-39	ESTABLISHMENT OF COHESION 1 HOMOLOG 2	ESCO2	LD
SRV_03489_a_at	Cluster_415889_Contig1	NP_055100	3e-40	EXOSOME COMPONENT 2	EXOSC2	LD
SRV_05260_a_at	Cluster_224830_Contig1	NP_058642.1	8e-37	F11 RECEPTOR	F11R	LU
SRV_00160_s_at	Mex_NM_000137_Contig_1	NP_000128	3e-27	FUMARYLACETOACETATE HYDROLASE (FUMARYLACETOACETASE)	FAH	LD
SRV_01278_at	Mex_NM_001999_Contig_1	NP_001990	4e-40	FIBRILLIN 2 (CONGENITAL CONTRACTURAL ARACHNODACTYLY)	FBN2	LD
SRV_09457_at	Cluster_419650_Contig1	NP_001990.2	0	FIBRILLIN 2 PRECURSOR	FBN2	LD
SRV_02084_at	Cluster_415305_Contig1	NP_004102	2e-93	FLAP STRUCTURE-SPECIFIC ENDONUCLEASE 1	FEN1	LD
SRV_00953_a_at	Cluster_400969_Contig1	NP_001440	2e-144	FOUR AND A HALF LIM DOMAINS 1	FHL1	LU
SRV_10146_at	Cluster_315453_Contig1	NP_068758.3	0	FK506 BINDING PROTEIN 10, 65 KDA	FKBP10	LD
SRV_02203_a_at	Cluster_107064_Contig1	NP_476433	3e-59	FK506 BINDING PROTEIN 2, 13KDA	FKBP2	QLVU
SRV_01287_at	Cluster_414996_Contig1	NP_002022	1e-96	FYN-RELATED KINASE	FRK	LU
SRV_01291_at	Cluster_265672_Contig5	NP_002023	8e-72	FERRITIN, HEAVY POLYPEPTIDE 1	FTH1	LU
SRV_01290_at	Cluster_294934_Contig1	NP_002023	5e-63	FERRITIN, HEAVY POLYPEPTIDE 1	FTH1	LD
SRV_10464_s_at	Cluster_420203_Contig1	NP_004951.1	0	FUSION (INVOLVED IN T(12;16) IN MALIGNANT LIPOSARCOMA)	FUS	LD
SRV_01304_at	Mex_NM_002055_Contig_2	NP_002046	5e-118	GLIAL FIBRILLARY ACIDIC PROTEIN	GFAP	QLVD
SRV_01307_a_at	Cluster_415001_Contig1	NP_001028228	7e-35	GLUTAMATE-AMMONIA LIGASE (GLUTAMINE SYNTHETASE)	GLUL	QLVU
SRV_09706_at	Cluster_415001_Contig1	NP_001028228	7e-35	GLUTAMATE-AMMONIA LIGASE (GLUTAMINE SYNTHETASE)	GLUL	QLVU
SRV_11340_at	Tig_NM_002065_Contig_1	NP_001028228	9e-11	GLUTAMATE-AMMONIA LIGASE (GLUTAMINE SYNTHETASE)	GLUL	LU
SRV_11341_at	Tig_NM_002065_Contig_2	NP_001028228	9e-11	GLUTAMATE-AMMONIA LIGASE (GLUTAMINE SYNTHETASE)	GLUL	QLVU
SRV_02362_at	Cluster_166505_Contig1	NP_004868	9e-70	GLIA MATURATION FACTOR, GAMMA	GMFG	LU
SRV_01467_a_at	Cluster_194033_Contig1	NP_001005340	3e-77	GLYCOPROTEIN (TRANSMEMBRANE) NMB	GPNMB	QLVU
SRV_01466_at	Cluster_281323_Contig1	NP_001005340	4e-53	GLYCOPROTEIN (TRANSMEMBRANE) NMB	GPNMB	QLVU
SRV_00444_a_at	Cluster_414763_Contig1	NP_000572	2e-60	GLUTATHIONE PEROXIDASE 1	GPX1	LU
SRV_10019_at	Cluster_41478_Contig1	NP_000572.2	0	GLUTATHIONE PEROXIDASE 1 ISOFORM 1	GPX1	LU
SRV_02509_at	Cluster_185719_Contig1	NP_000549	2e-42	HEMOGLOBIN, ALPHA 1	HBA1	QLVD
SRV_02509_copy1_at	Cluster_185719_Contig1	NP_000549	2e-42	HEMOGLOBIN, ALPHA 1	HBA1	QLVD
SRV_02509_copy2_at	Cluster_185719_Contig1	NP_000549	2e-42	HEMOGLOBIN, ALPHA 1	HBA1	QLVD
SRV_02509_copy3_at	Cluster_185719_Contig1	NP_000549	2e-42	HEMOGLOBIN, ALPHA 1	HBA1	QLVD
SRV_02509_copy4_at	Cluster_185719_Contig1	NP_000549	2e-42	HEMOGLOBIN, ALPHA 1	HBA1	QLVD
SRV_08597_at	Cluster_381840_Contig1	NP_000549	3e-37	HEMOGLOBIN, ALPHA 1	HBA1	QLCU
SRV_00374_at	Cluster_348434_Contig2	NP_000510	5e-39	HEMOGLOBIN, DELTA	HBD	QLCU
SRV_00186_a_at	Cluster_376826_Contig2	NP_005321	1e-40	HEMOGLOBIN, EPSILON 1	HBE1	QLCD
SRV_00186_copy1_a_at	Cluster_376826_Contig2	NP_005321	1e-40	HEMOGLOBIN, EPSILON 1	HBE1	QLCD
SRV_00186_copy2_a_at	Cluster_376826_Contig2	NP_005321	1e-40	HEMOGLOBIN, EPSILON 1	HBE1	QLCD
SRV_00186_copy3_a_at	Cluster_376826_Contig2	NP_005321	1e-40	HEMOGLOBIN, EPSILON 1	HBE1	QLCD
SRV_00186_copy4_a_at	Cluster_376826_Contig2	NP_005321	1e-40	HEMOGLOBIN, EPSILON 1	HBE1	QLCD
SRV_09933_at	Cluster_87299_Contig1	NP_036389.2	0	HMG-BOX TRANSCRIPTION FACTOR 1	HBP1	LU
SRV_00386_a_at	Cluster_401663_Contig1	NP_000511	2e-128	HEXOSAMINIDASE A (ALPHA POLYPEPTIDE)	HEXA	LU
SRV_00387_at	Cluster_401663_Contig1	NP_000511	2e-128	HEXOSAMINIDASE A (ALPHA POLYPEPTIDE)	HEXA	LU
SRV_02500_at	Cluster_125072_Contig1	NP_005313	5e-24	HISTONE 1, H1B	HIST1H1B	LD
SRV_04494_at	Cluster_203654_Contig5	NP_066402	1e-44	HISTONE 1, H2BJ	HIST1H2BJ	QLCD
SRV_01888_s_at	Cluster_293945_Contig1	NP_003508	9e-52	HISTONE 2, H2AC	HIST2H2AC	LD
SRV_05541_at	Cluster_293945_Contig1	NP_003508	9e-52	HISTONE 2, H2AC	HIST2H2AC	QLCD
SRV_08158_s_at	Cluster_282496_Contig1	NP_002120	1e-79	HIGH-MOBILITY GROUP BOX 2	HMGB2	LD
V_at	Cluster_282496_Contig1	NP_002120	1e-79	HIGH-MOBILITY GROUP BOX 2	HMGB2	QLCD
W_s_at	Cluster_282496_Contig1	NP_002120	1e-79	HIGH-MOBILITY GROUP BOX 2	HMGB2	LD
SRV_04827_a_at	Cluster_416654_Contig1	NP_112533	1e-60	HETEROGENEOUS NUCLEAR RIBONUCLEOPROTEIN A2/B1	HNRNPA2B1	QC
SRV_09700_at	Cluster_20803_Contig1	NP_112533.1	0	HETEROGENEOUS NUCLEAR RIBONUCLEOPROTEIN A2/B1 ISOFORM B1	HNRNPA2B1	QC
SRV_04355_a_at	Cluster_43063_Contig3	NP_001027565	5e-74	HETEROGENEOUS NUCLEAR RIBONUCLEOPROTEIN H2 (H')	HNRNPH2	QLCD
SRV_04356_at	Cluster_43063_Contig3	NP_001027565	5e-74	HETEROGENEOUS NUCLEAR RIBONUCLEOPROTEIN H2 (H')	HNRNPH2	QLCD
SRV_00992_x_at	Cluster_250394_Contig1	NP_001524	0	HETEROGENEOUS NUCLEAR RIBONUCLEOPROTEIN L	HNRNPL	QLCD
SRV_02219_a_at	Cluster_159545_Contig1	NP_114032	0	HETEROGENEOUS NUCLEAR RIBONUCLEOPROTEIN U (SCAFFOLD ATTACHMENT FACTOR A)	HNRNPU	LD
SRV_01329_at	Cluster_329084_Contig1	NP_002144	7e-10	HYDROXYSTEROID (17-BETA) DEHYDROGENASE 2	HSD17B2	LD
SRV_02989_at	Cluster_329430_Contig1	NP_006588	4e-178	HEAT SHOCK 70KDA PROTEIN 8	HSPA8	LU
AH_at	Cluster_37878_Contig2	NP_006588	0	HEAT SHOCK 70KDA PROTEIN 8	HSPA8	QLVD
SRV_02573_a_at	Cluster_167850_Contig1	NP_005521	5e-92	ISOCITRATE DEHYDROGENASE 3 (NAD+) ALPHA	IDH3A	LU
SRV_04604_s_at	Cluster_63087_Contig1	NP_071451.2	0	INTERFERON INDUCED WITH HELICASE C DOMAIN 1	IFIH1	LU
SRV_03329_at	Cluster_399937_Contig2	NP_036552	4e-35	INTERFERON-INDUCED PROTEIN WITH TETRATRICOPEPTIDE REPEATS 5	IFIT5	QLVU
SRV_00078_at	0	NP_064455	0	IMMUNOGLOBULIN LAMBDA-LIKE POLYPEPTIDE 1	IGLL1	LU
SRV_04145_a_at	Mex_NM_018085_Contig_1	NP_060555	9e-94	IMPORTIN 9	IPO9	LD
SRV_02442_a_at	Cluster_188143_Contig1	NP_005092	7e-21	INTERFERON, ALPHA-INDUCIBLE PROTEIN (CLONE IFI-15K)	ISG15	LU
SRV_01346_a_at	Cluster_193555_Contig1	NP_002216	3e-09	ISOVALERYL COENZYME A DEHYDROGENASE	IVD	LD
SRV_02395_a_at	Cluster_364416_Contig1	NP_004964	3e-49	JUMONJI, AT RICH INTERACTIVE DOMAIN 2	JARID2	QLVU
SRV_07312_at	Mex_Nohits_2646_Contig_1	NP_004964.2	0	JUMONJI, AT RICH INTERACTIVE DOMAIN 2 PROTEIN	JARID2	QLVU
SRV_07537_at	Cluster_418374_Contig1	NP_055739.2	0	BARKOR	KIAA0831	QLVU
SRV_02235_at	Cluster_396753_Contig1	NP_004514	1e-26	KINESIN FAMILY MEMBER 11	KIF11	QLCD
SRV_03220_at	Cluster_355245_Contig1	NP_015556	2e-15	KINESIN FAMILY MEMBER 22	KIF22	LD
SRV_01354_a_at	Cluster_62787_Contig2	NP_002257	0	KARYOPHERIN ALPHA 2 (RAG COHORT 1, IMPORTIN ALPHA 1)	KPNA2	QLCD
SRV_01355_at	Cluster_62787_Contig2	NP_002257	0	KARYOPHERIN ALPHA 2 (RAG COHORT 1, IMPORTIN ALPHA 1)	KPNA2	QLCD
SRV_01353_a_at	Cluster_390945_Contig1	NP_002256	7e-109	KARYOPHERIN (IMPORTIN) BETA 1	KPNB1	LD
SRV_00210_x_at	Cluster_48672_Contig2	NP_000214	2e-80	KERATIN 12 (MEESMANN CORNEAL DYSTROPHY)	KRT12	QLVD
SRV_00205_a_at	Cluster_48672_Contig4	NP_000214	3e-110	KERATIN 12 (MEESMANN CORNEAL DYSTROPHY)	KRT12	QLVD
SRV_00221_x_at	Cluster_48672_Contig4	NP_000214	3e-110	KERATIN 12 (MEESMANN CORNEAL DYSTROPHY)	KRT12	QLVD
SRV_07623_at	Cluster_48672_Contig4	NP_000214	3e-110	KERATIN 12 (MEESMANN CORNEAL DYSTROPHY)	KRT12	QLVD
SRV_10623_x_at	Tig_NM_000223_Contig_2	NP_000214	4e-86	KERATIN 12 (MEESMANN CORNEAL DYSTROPHY)	KRT12	QLVD
SRV_02581_a_at	Cluster_150301_Contig1	NP_005552	1e-66	LYSOSOMAL-ASSOCIATED MEMBRANE PROTEIN 1	LAMP1	LU
SRV_02583_at	Cluster_150301_Contig2	NP_005552	4e-10	LYSOSOMAL-ASSOCIATED MEMBRANE PROTEIN 1	LAMP1	LU
SRV_10030_a_at	Cluster_418932_Contig1	NP_112177.2	0	LIMB BUD AND HEART DEVELOPMENT HOMOLOG	LBH	LU
SRV_11400_at	Tig_NM_002305_Contig_1	NP_002296	1e-40	LECTIN, GALACTOSIDE-BINDING, SOLUBLE, 1 (GALECTIN 1)	LGALS1	QLCU
SRV_00260_at	Cluster_117733_Contig1	NP_000225	2e-37	LIGASE I, DNA, ATP-DEPENDENT	LIG1	LD
SRV_02591_at	Cluster_415497_Contig1	NP_005564	1e-77	LAMIN B1	LMNB1	LD
SRV_01392_at	Cluster_415030_Contig1	NP_002307	2e-42	LIM HOMEOBOX TRANSCRIPTION FACTOR 1, BETA	LMX1B	LD
SRV_03054_at	Cluster_292236_Contig1	NP_006761	3e-31	MACROPHAGE RECEPTOR WITH COLLAGENOUS STRUCTURE	MARCO	QLVU
SRV_00081_at	THRAP4_CDS	NP_055630	0	THYROID HORMONE RECEPTOR ASSOCIATED PROTEIN 4	MED24	LD
SRV_07819_at	Mex_Nohits_3215_Contig_1	NP_079374.2	0	MONOACYLGLYCEROL O-ACYLTRANSFERASE 2	MOGAT2	LU
SRV_00053_at	0	NP_001522	0	MAJOR HISTOCOMPATIBILITY COMPLEX, CLASS I-RELATED	MR1	LU
SRV_10183_at	Cluster_226758_Contig1	NP_002433.1	0	MUSASHI 1	MSI1	LD
SRV_03007_a_at	Cluster_415676_Contig1	NP_006627	1e-74	METHYLENETETRAHYDROFOLATE DEHYDROGENASE (NADP+ DEPENDENT) 2, METHENYLTETRAHYDROFOLATE CYCLOHYDROLASE	MTHFD2	LU
SRV_01439_a_at	Cluster_249157_Contig1	NP_002453	8e-142	MYXOVIRUS (INFLUENZA VIRUS) RESISTANCE 1, INTERFERON-INDUCIBLE PROTEIN P78 (MOUSE)	MX1	LU
SRV_03882_at	Cluster_356947_Contig1	NP_057216	3e-40	MYELIN EXPRESSION FACTOR 2	MYEF2	LD
SRV_12418_at	Tig_NM_006097_Contig_1	NP_006088	3e-21	MYOSIN, LIGHT POLYPEPTIDE 9, REGULATORY	MYL9	QLVD
SRV_02522_a_at	Cluster_156270_Contig1	NP_036355	2e-105	MYOSIN IB	MYO1B	LU
SRV_01990_a_at	Cluster_415273_Contig1	NP_003817	6e-74	N-ETHYLMALEIMIDE-SENSITIVE FACTOR ATTACHMENT PROTEIN, GAMMA	NAPG	QLVU
SRV_05464_at	Cluster_416983_Contig1	NP_689511	8e-31	NUCLEAR AUTOANTIGENIC SPERM PROTEIN (HISTONE-BINDING)	NASP	LD
SRV_07927_at	Cluster_338205_Contig1	NP_001138733.1	0	NUCLEAR RECEPTOR COACTIVATOR 4 ISOFORM 2	NCOA4	LU
SRV_07976_a_at	Cluster_295387_Contig1	NP_066018	6e-34	NUCLEAR RECEPTOR COACTIVATOR 5	NCOA5	LD
SRV_04478_at	Cluster_55595_Contig1	NP_066018	3e-125	NUCLEAR RECEPTOR COACTIVATOR 5	NCOA5	LD
SRV_04199_at	Mex_NM_018248_Contig_1	NP_060718	4e-75	NEI ENDONUCLEASE VIII-LIKE 3 (E. COLI)	NEIL3	LD
SRV_14350_at	Tig_NM_152720_Contig_1	NP_689933	2e-70	NIMA (NEVER IN MITOSIS GENE A)-RELATED KINASE 3	NEK3	QLCU
SRV_02410_a_at	Cluster_246005_Contig1	NP_001003796	5e-53	NHP2 NON-HISTONE CHROMOSOME PROTEIN 2-LIKE 1	NHP2L1	LD
SRV_03227_at	Cluster_45147_Contig1	NP_031387	0	NIDOGEN 2 (OSTEONIDOGEN)	NID2	LD
SRV_04153_a_at	Mex_NM_018096_Contig_2	NP_060566	5e-59	NOTCHLESS HOMOLOG 1 (DROSOPHILA)	NLE1	QLVD
SRV_02904_at	Cluster_235005_Contig2	NP_006383	6e-33	NUCLEOLAR PROTEIN 5A (56KDA WITH KKE/D REPEAT)	NOP56	QLVD
SRV_00540_a_at	Mex_NM_000901_Contig_1	NP_000892	6e-43	NUCLEAR RECEPTOR SUBFAMILY 3, GROUP C, MEMBER 2	NR3C2	LU
SRV_04423_a_at	Cluster_184170_Contig1	NP_065134	1e-64	NUCLEOPORIN 107KDA	NUP107	LD
SRV_04713_a_at	Cluster_307604_Contig1	NP_942590	2e-61	NUCLEOPORIN 43KDA	NUP43	LD
SRV_10040_a_at	Cluster_420028_Contig1	NP_009103	3e-56	NUCLEOPORIN 50KDA	NUP50	QLVD
SRV_03323_a_at	Cluster_8203_Contig1	NP_036517	4e-11	P8 PROTEIN (CANDIDATE OF METASTASIS 1)	NUPR1	LU
SRV_04253_a_at	Cluster_416327_Contig1	NP_060924	7e-32	NUCLEOLAR AND SPINDLE ASSOCIATED PROTEIN 1	NUSAP1	QLCD
SRV_02098_at	Mex_NM_004153_Contig_1	NP_004144	1e-70	ORIGIN RECOGNITION COMPLEX, SUBUNIT 1-LIKE (YEAST)	ORC1L	LD
SRV_01488_at	Mex_NM_002576_Contig_1	NP_002567	5e-41	P21/CDC42/RAC1-ACTIVATED KINASE 1 (STE20 HOMOLOG, YEAST)	PAK1	LU
SRV_01092_at	Mex_NM_001618_Contig_1	NP_001609	8e-102	POLY (ADP-RIBOSE) POLYMERASE FAMILY, MEMBER 1	PARP1	LD
SRV_04270_at	Mex_NM_018492_Contig_1	NP_060962	3e-40	PDZ BINDING KINASE	PBK	QLCD
SRV_05605_a_at	Cluster_214667_Contig1	NP_872590	9e-132	PROLIFERATING CELL NUCLEAR ANTIGEN	PCNA	LD
SRV_03382_a_at	Cluster_374764_Contig1	NP_037495	1e-19	PROCOLLAGEN C-ENDOPEPTIDASE ENHANCER 2	PCOLCE2	LU
SRV_03540_at	Cluster_415909_Contig1	NP_663314	6e-73	PROGRAMMED CELL DEATH 4 (NEOPLASTIC TRANSFORMATION INHIBITOR)	PDCD4	QLVU
SRV_01495_at	Mex_NM_002611_Contig_1	NP_002602	4e-100	PYRUVATE DEHYDROGENASE KINASE, ISOZYME 2	PDK2	LU
SRV_04120_at	Cluster_199884_Contig1	NP_060428	4e-22	PLECKSTRIN HOMOLOGY DOMAIN CONTAINING, FAMILY B (EVECTINS) MEMBER 2	PLEKHB2	LU
SRV_07538_at	Cluster_33139_Contig1	NP_006218.1	0	PHOSPHOLIPID TRANSFER PROTEIN ISOFORM A PRECURSOR	PLTP	LU
SRV_03782_at	Mex_NM_015918_Contig_1	NP_057002	7e-52	PROCESSING OF PRECURSOR 5, RIBONUCLEASE P/MRP SUBUNIT	POP5	LD
SRV_02945_at	Cluster_269904_Contig1	NP_006466	3e-37	PERIOSTIN, OSTEOBLAST SPECIFIC FACTOR	POSTN	LD
SRV_02842_at	Cluster_327999_Contig1	NP_006229	4e-80	PEROXISOME PROLIFERATIVE ACTIVATED RECEPTOR, DELTA	PPARD	LD
SRV_01534_at	Cluster_121011_Contig1	NP_001008709	1e-160	PROTEIN PHOSPHATASE 1, CATALYTIC SUBUNIT, ALPHA ISOFORM	PPP1CA	LD
SRV_07842_s_at	Cluster_333440_Contig1	NP_006084.2	0	PROTEOGLYCAN 3	PRG3	LU
SRV_00559_a_at	Mex_NM_000946_Contig_1	NP_000937	8e-66	PRIMASE, POLYPEPTIDE 1, 49KDA	PRIM1	LD
SRV_00560_at	Mex_NM_000948_Contig_1	NP_000939	6E-08	PROLACTIN	PRL	LU
SRV_01558_at	Cluster_348368_Contig1	NP_001035931	7e-16	PROSAPOSIN (VARIANT GAUCHER DISEASE AND VARIANT METACHROMATIC LEUKODYSTROPHY)	PSAP	LD
SRV_03274_a_at	Cluster_88813_Contig1	NP_036344	1e-36	LEUKOTRIENE B4 12-HYDROXYDEHYDROGENASE	PTGR1	LU
SRV_00562_a_at	Mex_NM_000962_Contig_1	NP_542158	2e-51	PROSTAGLANDIN-ENDOPEROXIDE SYNTHASE 1 (PROSTAGLANDIN G/H SYNTHASE AND CYCLOOXYGENASE)	PTGS1	LD
SRV_01617_a_at	Cluster_264541_Contig1	NP_002843	1e-71	PENTRAXIN-RELATED GENE, RAPIDLY INDUCED BY IL-1 BETA	PTX3	LD
SRV_02282_a_at	Cluster_375312_Contig1	NP_004628	6e-62	RAB7, MEMBER RAS ONCOGENE FAMILY	RAB7A	LU
SRV_01638_at	Cluster_293174_Contig3	NP_002873	5e-82	RAN BINDING PROTEIN 1	RANBP1	QLVD
SRV_04387_at	Cluster_241411_Contig1	NP_996846	1e-28	RETINOIC ACID RECEPTOR RESPONDER (TAZAROTENE INDUCED) 1	RARRES1	LU
SRV_04184_at	Mex_NM_018211_Contig_1	NP_060681	1e-49	HYPOTHETICAL PROTEIN FLJ10770	RAVER2	LD
AN_s_at	Cluster_154751_Contig2	NP_002130	8e-38	RNA BINDING MOTIF PROTEIN, X-LINKED	RBMX	QLCD
SRV_05574_at	Cluster_417044_Contig1	NP_852136	1e-89	REPLICATION FACTOR C (ACTIVATOR 1) 2, 40KDA	RFC2	LD
SRV_05578_at	Mex_NM_181573_Contig_3	NP_002907	4e-10	REPLICATION FACTOR C (ACTIVATOR 1) 4, 37KDA	RFC4	LD
SRV_05578_s_at	Mex_NM_181573_Contig_3	NP_002907	4e-10	REPLICATION FACTOR C (ACTIVATOR 1) 4, 37KDA	RFC4	LD
SRV_07734_at	Cluster_244541_Contig1	NP_001005339.1	0	REGULATOR OF G-PROTEIN SIGNALING 10 ISOFORM A	RGS10	QLVU
SRV_05270_a_at	Cluster_416862_Contig1	NP_653194	3e-41	RAS HOMOLOG ENRICHED IN BRAIN LIKE 1	RHEBL1	LD
SRV_05333_at	Cluster_213667_Contig1	NP_003822	2e-35	RIO KINASE 3 (YEAST)	RIOK3	LU
SRV_01991_a_at	Cluster_322096_Contig1	NP_003822	3e-87	RIO KINASE 3 (YEAST)	RIOK3	LU
SRV_02906_a_at	Mex_NM_006397_Contig_1	NP_006388	4e-67	RIBONUCLEASE H2, LARGE SUBUNIT	RNASEH2A	LD
SRV_04699_at	Cluster_341855_Contig1	NP_078846	2e-80	DELETED IN LEUKEMIA 8 PROTEIN	RNASEH2B	LD
SRV_05381_at	Cluster_41704_Contig1	NP_689830.2	0	RING FINGER PROTEIN 168	RNF168	QLVD
SRV_03601_at	Mex_NM_014771_Contig_1	NP_055586	3e-58	RING FINGER PROTEIN 40	RNF40	QLVD
SRV_11572_a_at	Tig_NM_002946_Contig_1	NP_002937	2e-52	REPLICATION PROTEIN A2, 32KDA	RPA2	LD
SRV_00060_s_at	0	NP_000320	0	RETINAL PIGMENT EPITHELIUM-SPECIFIC PROTEIN 65KDA	RPE65	LU
SRV_02269_a_at	Cluster_297888_Contig1	NP_004578	2e-24	RIBOSOME BINDING PROTEIN 1 HOMOLOG 180KDA (DOG)	RRBP1	LU
SRV_03157_at	Cluster_345131_Contig1	NP_056474	4e-72	RIBOSOMAL L1 DOMAIN CONTAINING 1	RSL1D1	QLVD
SRV_02216_a_at	Cluster_108066_Contig2	NP_005969	4e-11	S100 CALCIUM BINDING PROTEIN A2	S100A2	LD
SRV_01675_s_at	Cluster_218838_Contig1	NP_002958	4e-22	SCAFFOLD ATTACHMENT FACTOR B	SAFB	QLCD
SRV_10312_at	Cluster_124029_Contig1	NP_689753.2	0	SEC1 FAMILY DOMAIN CONTAINING 2	SCFD2	QLCU
SRV_07780_at	Cluster_418510_Contig1	NP_067639.1	0	SERINE CARBOXYPEPTIDASE 1 PRECURSOR	SCPEP1	LU
SRV_08093_at	Cluster_243642_Contig3	NP_001087195	2e-71	SELENOPROTEIN P, PLASMA, 1	SEPP1	LU
SRV_04787_s_at	Cluster_233547_Contig1	NP_002566	9e-31	SERPIN PEPTIDASE INHIBITOR, CLADE B (OVALBUMIN), MEMBER 2	SERPINB2	LU
SRV_00797_a_at	Cluster_92359_Contig1	NP_001226	2e-41	SERPIN PEPTIDASE INHIBITOR, CLADE H (HEAT SHOCK PROTEIN 47), MEMBER 1, (COLLAGEN BINDING PROTEIN 1)	SERPINH1	QC
SRV_03108_a_at	Cluster_337650_Contig1	NP_008855	5e-23	SPLICING FACTOR, ARGININE/SERINE-RICH 1 (SPLICING FACTOR 2, ALTERNATE SPLICING FACTOR)	SFRS1	QLCD
SRV_03111_at	Mex_NM_006924_Contig_5	NP_001071634	1e-52	SPLICING FACTOR, ARGININE/SERINE-RICH 1 (SPLICING FACTOR 2, ALTERNATE SPLICING FACTOR)	SFRS1	QLCD
SRV_05466_at	Cluster_6440_Contig1	NP_001017392	7e-63	SPLICING FACTOR, ARGININE/SERINE-RICH 14	SFRS14	LD
SRV_05467_at	Cluster_6440_Contig1	NP_001017392	7e-63	SPLICING FACTOR, ARGININE/SERINE-RICH 14	SFRS14	LD
SRV_10078_at	Cluster_279412_Contig1	NP_001017392.2	0	SPLICING FACTOR, ARGININE/SERINE-RICH 14	SFRS14	LD
SRV_07632_at	Cluster_243753_Contig1	NP_003010.4	0	PULMONARY SURFACTANT-ASSOCIATED PROTEIN D PRECURSOR	SFTPD	LD
SRV_02105_a_at	Cluster_374394_Contig1	NP_004160	2e-83	SERINE HYDROXYMETHYLTRANSFERASE 1 (SOLUBLE)	SHMT1	QLVD
SRV_08311_at	Cluster_364300_Contig1	NP_683718.1	0	SERINE HYDROXYMETHYLTRANSFERASE 1 (SOLUBLE) ISOFORM 2	SHMT1	LD
SRV_01681_a_at	Cluster_415135_Contig1	NP_079031	2e-39	HYPOTHETICAL PROTEIN FLJ10005	SLTM	LD
SRV_01909_at	Cluster_235757_Contig1	NP_003592	1e-83	SWI/SNF RELATED, MATRIX ASSOCIATED, ACTIN DEPENDENT REGULATOR OF CHROMATIN, SUBFAMILY A, MEMBER 5	SMARCA5	LD
SRV_01908_at	Cluster_354185_Contig1	NP_003592	2e-104	SWI/SNF RELATED, MATRIX ASSOCIATED, ACTIN DEPENDENT REGULATOR OF CHROMATIN, SUBFAMILY A, MEMBER 5	SMARCA5	QLCD
SRV_02556_at	Cluster_8484_Contig1	NP_001002800	2e-123	SMC4 STRUCTURAL MAINTENANCE OF CHROMOSOMES 4-LIKE 1 (YEAST)	SMC4	QLCD
SRV_01716_a_at	Cluster_217775_Contig1	NP_003080	2e-63	SMALL NUCLEAR RIBONUCLEOPROTEIN 70KDA POLYPEPTIDE (RNP ANTIGEN)	SNRNP70	QLVD
SRV_03646_at	Cluster_63435_Contig1	NP_055816	4e-66	SPEN HOMOLOG, TRANSCRIPTIONAL REGULATOR (DROSOPHILA)	SPEN	LD
SRV_09536_at	Cluster_397573_Contig1	NP_006708.2	0	SPINDLIN	SPIN1	QLCU
SRV_07467_at	Cluster_420277_Contig1	NP_003137.1	0	STRUCTURE SPECIFIC RECOGNITION PROTEIN 1	SSRP1	LD
SRV_00712_at	Mex_NM_001053_Contig_1	NP_001044	1e-31	SOMATOSTATIN RECEPTOR 5	SSTR5	LD
SRV_01758_at	Cluster_30514_Contig1	NP_009200	1e-19	SYNTAXIN BINDING PROTEIN 3	STXBP3	LU
SRV_03675_at	Cluster_415997_Contig1	NP_055985	6e-94	SULFATASE 1	SULF1	LD
SRV_01767_at	Cluster_415173_Contig1	NP_003177	2e-74	TRANSGELIN	TAGLN	QLVU
SRV_11642_at	Tig_NM_003186_Contig_1	NP_001001522	2e-74	TRANSGELIN	TAGLN	QLVU
SRV_09921_at	Cluster_51271_Contig1	NP_031401.1	0	TAR DNA BINDING PROTEIN	TARDBP	LD
SRV_03161_a_at	Cluster_363995_Contig1	NP_009042	8e-77	TRANSCRIPTION FACTOR DP-1	TFDP1	LD
SRV_04205_at	Mex_NM_018271_Contig_1	NP_060741	2e-63	HYPOTHETICAL PROTEIN FLJ10916	THNSL2	QLCU
SRV_01791_at	Cluster_333513_Contig1	NP_003244	2e-41	T-CELL LYMPHOMA INVASION AND METASTASIS 1	TIAM1	LU
SRV_03341_at	Cluster_415815_Contig1	NP_036590	3e-19	TRANSLOCASE OF INNER MITOCHONDRIAL MEMBRANE 13 HOMOLOG (YEAST)	TIMM13	QLVD
SRV_10060_at	Cluster_272454_Contig1	NP_003245.1	0	TIMP METALLOPEPTIDASE INHIBITOR 1	TIMP1	LU
SRV_11663_a_at	Tig_NM_003254_Contig_1	NP_003245	8e-38	TIMP METALLOPEPTIDASE INHIBITOR 1	TIMP1	LU
SRV_04894_a_at	Cluster_404945_Contig1	NP_115512	9e-141	TRANSKETOLASE-LIKE 2	TKTL2	LD
SRV_04650_a_at	Cluster_403772_Contig1	NP_075379	1e-72	TRANSMEMBRANE 6 SUPERFAMILY MEMBER 1	TM6SF1	LU
SRV_05017_at	Cluster_409107_Contig1	NP_116316	5e-42	TRANSMEMBRANE PROTEIN 128	TMEM128	LU
SRV_06453_at	Cluster_385886_Contig1	NP_001094783.1	0	TRANSMEMBRANE PROTEIN 176B ISOFORM A	TMEM176B	LU
SRV_07680_a_at	Cluster_418456_Contig1	NP_004863.2	0	THYMIC DENDRITIC CELL-DERIVED FACTOR 1	TMEM59	LU
SRV_08991_at	Cluster_175674_Contig1	NP_001027454	3e-47	THYMOPOIETIN	TMPO	LD
SRV_05626_at	Cluster_118253_Contig1	NP_877429	4e-59	FAMILY WITH SEQUENCE SIMILARITY 79, MEMBER A	TPRG1L	LU
SRV_03256_at	Cluster_168400_Contig1	NP_036244	4e-56	TPX2, MICROTUBULE-ASSOCIATED, HOMOLOG (XENOPUS LAEVIS)	TPX2	QLCD
SRV_03257_at	Mex_NM_012112_Contig_3	NP_036244	9e-30	TPX2, MICROTUBULE-ASSOCIATED, HOMOLOG (XENOPUS LAEVIS)	TPX2	QLCD
SRV_00718_at	Cluster_414836_Contig1	NP_001062	6e-105	THYMIDYLATE SYNTHETASE	TYMS	QLCD
SRV_03215_a_at	Cluster_282543_Contig1	NP_009210	1e-129	U2 (RNU2) SMALL NUCLEAR RNA AUXILIARY FACTOR 2	U2AF2	QLVD
SRV_01735_a_at	Mex_NM_003115_Contig_4	NP_997192	1e-74	UDP-N-ACTEYLGLUCOSAMINE PYROPHOSPHORYLASE 1-LIKE 1	UAP1L1	LU
SRV_05457_a_at	Cluster_335944_Contig1	NP_741994	9e-32	UBIQUITIN SPECIFIC PEPTIDASE 2	USP2	LU
SRV_05456_a_at	Cluster_60552_Contig1	NP_741994	1e-82	UBIQUITIN SPECIFIC PEPTIDASE 2	USP2	LU
SRV_02868_at	Cluster_4313_Contig1	NP_006286	2e-20	VALYL-TRNA SYNTHETASE	VARS	LD
SRV_05671_at	Cluster_22741_Contig1	NP_004376.2	0	VERSICAN ISOFORM 1	VCAN	QLCD
SRV_05093_at	Mex_NM_053276_Contig_2	NP_444506	1e-62	VITRIN	VIT	LU
SRV_03854_a_at	Cluster_314441_Contig1	NP_057163	1e-64	VACUOLAR PROTEIN SORTING 24 (YEAST)	VPS24	LU
SRV_01863_at	Cluster_160197_Contig1	NP_003375	2e-69	VACCINIA RELATED KINASE 1	VRK1	LD
SRV_05528_at	Cluster_68518_Contig1	NP_787103	6e-63	HYPOTHETICAL PROTEIN BC010734	ZADH2	LU
SRV_02759_at	Cluster_162712_Contig1	NP_001095890	3e-63	ZINC FINGER, A20 DOMAIN CONTAINING 2	ZFAND5	QLCU
SRV_05024_at	Cluster_276011_Contig1	NP_008988.2	0	ZW10 INTERACTOR ISOFORM A	ZWINT	LD
SRV_10268_at	Cluster_102869_Contig1	--	--	no significant match	--	LD
SRV_10367_at	Cluster_193383_Contig1	--	--	no significant match	--	LU
SRV_07418_at	Cluster_200074_Contig1	--	--	no significant match	--	LD
SRV_06479_a_at	Cluster_208208_Contig3	--	--	no significant match	--	LU
SRV_05676_at	Cluster_219697_Contig1	--	--	no significant match	--	QLCU
SRV_09512_at	Cluster_252789_Contig1	--	--	no significant match	--	LU
SRV_09401_at	Cluster_262321_Contig1	--	--	no significant match	--	LD
SRV_05931_a_at	Cluster_295876_Contig1	--	0	no significant match	--	QLVU
SRV_07583_at	Cluster_296963_Contig1	--	--	no significant match	--	LD
SRV_06267_at	Cluster_302153_Contig1	--	--	no significant match	--	QLCD
SRV_10291_at	Cluster_307831_Contig1	--	--	no significant match	--	LU
SRV_10064_at	Cluster_31196_Contig1	0	0	no significant match	--	QLVU
SRV_07693_at	Cluster_313853_Contig1	--	--	no significant match	--	LU
SRV_06116_at	Cluster_327664_Contig1	--	--	no significant match	--	LU
SRV_06526_a_at	Cluster_339147_Contig1	--	--	no significant match	--	LU
SRV_07610_at	Cluster_348065_Contig1	--	--	no significant match	--	LU
SRV_09284_at	Cluster_374352_Contig1	--	--	no significant match	--	LU
SRV_06044_a_at	Cluster_387222_Contig1	--	--	no significant match	--	LD
SRV_07663_at	Cluster_389191_Contig1	--	--	no significant match	--	LD
SRV_02860_at	Cluster_390527_Contig1	--	--	no significant match	--	LD
SRV_06910_a_at	Cluster_417981_Contig1	--	--	no significant match	--	LD
SRV_10292_at	Cluster_4181_Contig2	--	--	no significant match	--	LD
SRV_07728_a_at	Cluster_418483_Contig1	--	--	no significant match	--	LD
SRV_08071_a_at	Cluster_418668_Contig1	--	--	no significant match	--	LU
SRV_08867_at	Cluster_419265_Contig1	--	--	no significant match	--	QLCD
SRV_09392_at	Cluster_419611_Contig1	--	--	no significant match	--	LU
SRV_09568_at	Cluster_419715_Contig1	--	--	no significant match	--	LU
SRV_10323_at	Cluster_420131_Contig1	--	--	no significant match	--	LD
SRV_08278_at	Cluster_60618_Contig3	--	--	no significant match	--	LU
SRV_07258_at	Cluster_61971_Contig1	--	--	no significant match	--	LU
SRV_10321_at	Cluster_86361_Contig1	--	--	no significant match	--	LU
SRV_03653_at	Mex_NM_015001_Contig_21	--	--	no significant match	--	QLVD
SRV_05709_at	Mex_Nohits_1039_Contig_1	--	--	no significant match	--	LU
SRV_05710_a_at	Mex_Nohits_1039_Contig_2	--	--	no significant match	--	LU
SRV_05730_a_at	Mex_Nohits_1055_Contig_4	--	--	no significant match	--	LU
SRV_06778_at	Mex_Nohits_207_Contig_1	--	--	no significant match	--	LD
SRV_07147_s_at	Mex_Nohits_2434_Contig_1	--	--	no significant match	--	QLCU
SRV_07227_at	Mex_Nohits_253_Contig_3	--	--	no significant match	--	QLCD
SRV_07581_at	Mex_Nohits_2953_Contig_1	--	--	no significant match	--	LU
SRV_07640_a_at	Mex_Nohits_302_Contig_1	--	--	no significant match	--	LD
SRV_07699_at	Mex_Nohits_3078_Contig_1	--	--	no significant match	--	LU
SRV_07724_at	Mex_Nohits_3109_Contig_1	--	--	no significant match	--	LU
SRV_09588_s_at	Mex_Nohits_5009_Contig_1	--	--	no significant match	--	LU
SRV_09703_at	Mex_Nohits_5137_Contig_1	--	--	no significant match	--	LU
SRV_10114_at	Mex_Nohits_663_Contig_1	--	--	no significant match	--	LU
SRV_10305_at	Mex_Nohits_825_Contig_1	--	--	no significant match	--	LU
SRV_10327_at	Mex_Nohits_843_Contig_1	--	--	no significant match	--	LU

## Sheet: Sheet2
Probeset	New_Contig
SRV_00053_at	0
SRV_00060_s_at	0
SRV_00078_at	0
SRV_02115_at	Cluster_100670_Contig1
SRV_10268_at	Cluster_102869_Contig1			SRV_02115_at	#VALUE!
SRV_02203_a_at	Cluster_107064_Contig1			SRV_10268_at
SRV_02216_a_at	Cluster_108066_Contig2			SRV_02203_a_at
SRV_04738_at	Cluster_116273_Contig1			SRV_02216_a_at
SRV_00260_at	Cluster_117733_Contig1			SRV_04738_at
SRV_05626_at	Cluster_118253_Contig1			SRV_00260_at
SRV_01534_at	Cluster_121011_Contig1			SRV_05626_at
SRV_10312_at	Cluster_124029_Contig1			SRV_02115_at
SRV_02500_at	Cluster_125072_Contig1
SRV_02581_a_at	Cluster_150301_Contig1
SRV_02583_at	Cluster_150301_Contig2
SRV_00326_a_at	Cluster_153189_Contig7
SRV_00327_a_at	Cluster_153189_Contig7
SRV_04811_a_at	Cluster_153963_Contig1
AN_s_at	Cluster_154751_Contig2
SRV_02522_a_at	Cluster_156270_Contig1
SRV_00888_at	Cluster_158034_Contig1
SRV_02219_a_at	Cluster_159545_Contig1
SRV_01863_at	Cluster_160197_Contig1
SRV_02759_at	Cluster_162712_Contig1
SRV_02362_at	Cluster_166505_Contig1
SRV_02573_a_at	Cluster_167850_Contig1
SRV_03256_at	Cluster_168400_Contig1
SRV_05455_a_at	Cluster_168626_Contig1
SRV_08991_at	Cluster_175674_Contig1
SRV_04423_a_at	Cluster_184170_Contig1
SRV_02509_at	Cluster_185719_Contig1
SRV_02509_copy1_at	Cluster_185719_Contig1
SRV_02509_copy2_at	Cluster_185719_Contig1
SRV_02509_copy3_at	Cluster_185719_Contig1
SRV_02509_copy4_at	Cluster_185719_Contig1
SRV_02442_a_at	Cluster_188143_Contig1
SRV_10367_at	Cluster_193383_Contig1
SRV_01346_a_at	Cluster_193555_Contig1
SRV_01467_a_at	Cluster_194033_Contig1
SRV_04156_at	Cluster_199017_Contig1
SRV_04120_at	Cluster_199884_Contig1
SRV_07418_at	Cluster_200074_Contig1
SRV_04494_at	Cluster_203654_Contig5
SRV_09700_at	Cluster_20803_Contig1
SRV_06479_a_at	Cluster_208208_Contig3
SRV_02595_a_at	Cluster_210868_Contig1
SRV_05333_at	Cluster_213667_Contig1
SRV_07007_a_at	Cluster_214551_Contig1
SRV_05605_a_at	Cluster_214667_Contig1
SRV_01716_a_at	Cluster_217775_Contig1
SRV_01675_s_at	Cluster_218838_Contig1
SRV_05676_at	Cluster_219697_Contig1
SRV_05260_a_at	Cluster_224830_Contig1
SRV_03680_at	Cluster_225513_Contig1
SRV_10183_at	Cluster_226758_Contig1
SRV_05671_at	Cluster_22741_Contig1
SRV_04787_s_at	Cluster_233547_Contig1
SRV_02904_at	Cluster_235005_Contig2
SRV_01909_at	Cluster_235757_Contig1
SRV_00482_x_at	Cluster_239785_Contig7
SRV_04387_at	Cluster_241411_Contig1
SRV_08093_at	Cluster_243642_Contig3
SRV_07632_at	Cluster_243753_Contig1
SRV_07734_at	Cluster_244541_Contig1
SRV_02410_a_at	Cluster_246005_Contig1
SRV_01439_a_at	Cluster_249157_Contig1
SRV_00992_x_at	Cluster_250394_Contig1
SRV_09512_at	Cluster_252789_Contig1
SRV_01213_a_at	Cluster_257376_Contig1
SRV_09401_at	Cluster_262321_Contig1
SRV_01617_a_at	Cluster_264541_Contig1
SRV_01291_at	Cluster_265672_Contig5
SRV_02945_at	Cluster_269904_Contig1
SRV_10060_at	Cluster_272454_Contig1
SRV_05024_at	Cluster_276011_Contig1
SRV_04948_at	Cluster_27673_Contig1
SRV_10078_at	Cluster_279412_Contig1
SRV_01466_at	Cluster_281323_Contig1
SRV_05168_at	Cluster_281422_Contig1
SRV_08158_s_at	Cluster_282496_Contig1
V_at	Cluster_282496_Contig1
W_s_at	Cluster_282496_Contig1
SRV_03215_a_at	Cluster_282543_Contig1
SRV_03054_at	Cluster_292236_Contig1
SRV_01638_at	Cluster_293174_Contig3
SRV_01888_s_at	Cluster_293945_Contig1
SRV_05541_at	Cluster_293945_Contig1
SRV_00134_a_at	Cluster_294465_Contig1
SRV_01290_at	Cluster_294934_Contig1
SRV_07976_a_at	Cluster_295387_Contig1
SRV_05931_a_at	Cluster_295876_Contig1
SRV_07583_at	Cluster_296963_Contig1
SRV_02269_a_at	Cluster_297888_Contig1
SRV_06267_at	Cluster_302153_Contig1
SRV_01758_at	Cluster_30514_Contig1
SRV_04713_a_at	Cluster_307604_Contig1
SRV_10291_at	Cluster_307831_Contig1
SRV_10064_at	Cluster_31196_Contig1
SRV_00116_at	Cluster_313600_Contig1
SRV_07693_at	Cluster_313853_Contig1
SRV_03854_a_at	Cluster_314441_Contig1
SRV_10146_at	Cluster_315453_Contig1
SRV_01991_a_at	Cluster_322096_Contig1
SRV_06116_at	Cluster_327664_Contig1
SRV_02842_at	Cluster_327999_Contig1
SRV_01329_at	Cluster_329084_Contig1
SRV_02989_at	Cluster_329430_Contig1
SRV_07538_at	Cluster_33139_Contig1
SRV_07842_s_at	Cluster_333440_Contig1
SRV_01791_at	Cluster_333513_Contig1
SRV_02062_at	Cluster_334200_Contig1
SRV_05457_a_at	Cluster_335944_Contig1
SRV_03108_a_at	Cluster_337650_Contig1
SRV_07927_at	Cluster_338205_Contig1
SRV_06526_a_at	Cluster_339147_Contig1
SRV_00457_at	Cluster_339222_Contig1
SRV_04699_at	Cluster_341855_Contig1
SRV_03157_at	Cluster_345131_Contig1
SRV_00468_a_at	Cluster_345699_Contig1
SRV_00148_at	Cluster_346196_Contig1
SRV_07610_at	Cluster_348065_Contig1
SRV_01558_at	Cluster_348368_Contig1
SRV_00374_at	Cluster_348434_Contig2
SRV_10084_at	Cluster_350755_Contig1
SRV_00458_at	Cluster_350783_Contig1
SRV_01908_at	Cluster_354185_Contig1
SRV_03220_at	Cluster_355245_Contig1
SRV_03882_at	Cluster_356947_Contig1
SRV_10047_at	Cluster_360455_Contig1
SRV_01095_a_at	Cluster_363120_Contig1
SRV_03161_a_at	Cluster_363995_Contig1
SRV_08311_at	Cluster_364300_Contig1
SRV_02395_a_at	Cluster_364416_Contig1
SRV_05031_at	Cluster_365051_Contig1
SRV_09490_at	Cluster_366649_Contig1
SRV_04877_a_at	Cluster_373752_Contig1
SRV_09284_at	Cluster_374352_Contig1
SRV_02105_a_at	Cluster_374394_Contig1
SRV_04265_a_at	Cluster_374530_Contig1
SRV_03382_a_at	Cluster_374764_Contig1
SRV_02282_a_at	Cluster_375312_Contig1
SRV_00186_a_at	Cluster_376826_Contig2
SRV_00186_copy1_a_at	Cluster_376826_Contig2
SRV_00186_copy2_a_at	Cluster_376826_Contig2
SRV_00186_copy3_a_at	Cluster_376826_Contig2
SRV_00186_copy4_a_at	Cluster_376826_Contig2
SRV_03593_at	Cluster_377441_Contig1
AH_at	Cluster_37878_Contig2
SRV_05165_a_at	Cluster_37918_Contig1
SRV_01225_at	Cluster_379972_Contig1
SRV_08597_at	Cluster_381840_Contig1
SRV_06453_at	Cluster_385886_Contig1
SRV_06044_a_at	Cluster_387222_Contig1
SRV_07663_at	Cluster_389191_Contig1
SRV_02860_at	Cluster_390527_Contig1
SRV_01353_a_at	Cluster_390945_Contig1
SRV_05071_at	Cluster_393603_Contig1
SRV_02235_at	Cluster_396753_Contig1
SRV_09536_at	Cluster_397573_Contig1
SRV_03329_at	Cluster_399937_Contig2
SRV_00953_a_at	Cluster_400969_Contig1
SRV_00386_a_at	Cluster_401663_Contig1
SRV_00387_at	Cluster_401663_Contig1
SRV_04737_at	Cluster_401747_Contig1
SRV_04650_a_at	Cluster_403772_Contig1
SRV_04894_a_at	Cluster_404945_Contig1
SRV_05017_at	Cluster_409107_Contig1
SRV_05158_a_at	Cluster_41363_Contig1
SRV_00444_a_at	Cluster_414763_Contig1
SRV_10019_at	Cluster_41478_Contig1
SRV_00520_at	Cluster_414788_Contig1
SRV_00718_at	Cluster_414836_Contig1
SRV_01287_at	Cluster_414996_Contig1
SRV_01307_a_at	Cluster_415001_Contig1
SRV_09706_at	Cluster_415001_Contig1
SRV_01392_at	Cluster_415030_Contig1
SRV_01681_a_at	Cluster_415135_Contig1
SRV_01767_at	Cluster_415173_Contig1
SRV_01877_at	Cluster_415215_Contig1
SRV_01990_a_at	Cluster_415273_Contig1
SRV_02084_at	Cluster_415305_Contig1
SRV_02113_a_at	Cluster_415316_Contig1
SRV_02151_a_at	Cluster_415335_Contig1
SRV_02170_a_at	Cluster_415343_Contig1
SRV_02179_a_at	Cluster_415349_Contig1
SRV_02591_at	Cluster_415497_Contig1
SRV_03007_a_at	Cluster_415676_Contig1
SRV_03341_at	Cluster_415815_Contig1
SRV_03476_at	Cluster_415884_Contig1
SRV_03489_a_at	Cluster_415889_Contig1
SRV_03504_a_at	Cluster_415895_Contig1
SRV_03540_at	Cluster_415909_Contig1
SRV_03675_at	Cluster_415997_Contig1
SRV_04253_a_at	Cluster_416327_Contig1
SRV_04827_a_at	Cluster_416654_Contig1
SRV_04888_a_at	Cluster_416681_Contig1
SRV_05270_a_at	Cluster_416862_Contig1
SRV_05464_at	Cluster_416983_Contig1
SRV_05381_at	Cluster_41704_Contig1
SRV_05574_at	Cluster_417044_Contig1
SRV_06910_a_at	Cluster_417981_Contig1
SRV_10292_at	Cluster_4181_Contig2
SRV_07537_at	Cluster_418374_Contig1
SRV_07680_a_at	Cluster_418456_Contig1
SRV_07728_a_at	Cluster_418483_Contig1
SRV_07780_at	Cluster_418510_Contig1
SRV_08071_a_at	Cluster_418668_Contig1
SRV_10030_a_at	Cluster_418932_Contig1
SRV_08867_at	Cluster_419265_Contig1
SRV_09392_at	Cluster_419611_Contig1
SRV_09457_at	Cluster_419650_Contig1
SRV_09568_at	Cluster_419715_Contig1
SRV_10040_a_at	Cluster_420028_Contig1
SRV_10257_s_at	Cluster_420114_Contig1
SRV_10284_at	Cluster_420122_Contig1
SRV_10323_at	Cluster_420131_Contig1
SRV_10464_s_at	Cluster_420203_Contig1
SRV_07467_at	Cluster_420277_Contig1
SRV_09970_at	Cluster_43063_Contig2
SRV_04355_a_at	Cluster_43063_Contig3
SRV_04356_at	Cluster_43063_Contig3
SRV_02868_at	Cluster_4313_Contig1
SRV_03227_at	Cluster_45147_Contig1
SRV_01258_at	Cluster_4677_Contig2
SRV_00210_x_at	Cluster_48672_Contig2
SRV_00205_a_at	Cluster_48672_Contig4
SRV_00221_x_at	Cluster_48672_Contig4
SRV_07623_at	Cluster_48672_Contig4
SRV_01907_at	Cluster_50329_Contig1
SRV_09921_at	Cluster_51271_Contig1
SRV_00720_at	Cluster_53426_Contig2
SRV_04478_at	Cluster_55595_Contig1
SRV_05456_a_at	Cluster_60552_Contig1
SRV_08278_at	Cluster_60618_Contig3
SRV_07258_at	Cluster_61971_Contig1
SRV_01354_a_at	Cluster_62787_Contig2
SRV_01355_at	Cluster_62787_Contig2
SRV_04604_s_at	Cluster_63087_Contig1
SRV_03646_at	Cluster_63435_Contig1
SRV_05466_at	Cluster_6440_Contig1
SRV_05467_at	Cluster_6440_Contig1
SRV_05528_at	Cluster_68518_Contig1
SRV_03323_a_at	Cluster_8203_Contig1
SRV_02556_at	Cluster_8484_Contig1
SRV_10321_at	Cluster_86361_Contig1
SRV_09933_at	Cluster_87299_Contig1
SRV_03274_a_at	Cluster_88813_Contig1
SRV_00797_a_at	Cluster_92359_Contig1
SRV_00123_at	Mex_NM_000031_Contig_1
SRV_00160_s_at	Mex_NM_000137_Contig_1
SRV_00515_at	Mex_NM_000784_Contig_1
SRV_00518_a_at	Mex_NM_000785_Contig_2
SRV_00540_a_at	Mex_NM_000901_Contig_1
SRV_00559_a_at	Mex_NM_000946_Contig_1
SRV_00560_at	Mex_NM_000948_Contig_1
SRV_00562_a_at	Mex_NM_000962_Contig_1
SRV_00712_at	Mex_NM_001053_Contig_1
SRV_00817_at	Mex_NM_001274_Contig_3
SRV_01092_at	Mex_NM_001618_Contig_1
SRV_01207_s_at	Mex_NM_001845_Contig_1
SRV_01278_at	Mex_NM_001999_Contig_1
SRV_01304_at	Mex_NM_002055_Contig_2
SRV_01488_at	Mex_NM_002576_Contig_1
SRV_01495_at	Mex_NM_002611_Contig_1
SRV_01735_a_at	Mex_NM_003115_Contig_4
SRV_02063_at	Mex_NM_004064_Contig_1
SRV_02098_at	Mex_NM_004153_Contig_1
SRV_02136_at	Mex_NM_004291_Contig_1
SRV_02163_at	Mex_NM_004370_Contig_1
SRV_02192_at	Mex_NM_004411_Contig_1
SRV_02551_at	Mex_NM_005483_Contig_1
SRV_02777_at	Mex_NM_006052_Contig_1
SRV_02906_a_at	Mex_NM_006397_Contig_1
SRV_03111_at	Mex_NM_006924_Contig_5
SRV_03257_at	Mex_NM_012112_Contig_3
SRV_03405_at	Mex_NM_013448_Contig_1
SRV_03601_at	Mex_NM_014771_Contig_1
SRV_03653_at	Mex_NM_015001_Contig_21
SRV_03782_at	Mex_NM_015918_Contig_1
SRV_04145_a_at	Mex_NM_018085_Contig_1
SRV_04153_a_at	Mex_NM_018096_Contig_2
SRV_04184_at	Mex_NM_018211_Contig_1
SRV_04199_at	Mex_NM_018248_Contig_1
SRV_04205_at	Mex_NM_018271_Contig_1
SRV_04270_at	Mex_NM_018492_Contig_1
SRV_04283_at	Mex_NM_018685_Contig_1
SRV_04406_at	Mex_NM_020244_Contig_1
SRV_05022_at	Mex_NM_032982_Contig_1
SRV_05093_at	Mex_NM_053276_Contig_2
SRV_05578_at	Mex_NM_181573_Contig_3
SRV_05578_s_at	Mex_NM_181573_Contig_3
SRV_05709_at	Mex_Nohits_1039_Contig_1
SRV_05710_a_at	Mex_Nohits_1039_Contig_2
SRV_05730_a_at	Mex_Nohits_1055_Contig_4
SRV_06778_at	Mex_Nohits_207_Contig_1
SRV_07143_at	Mex_Nohits_2425_Contig_1
SRV_07147_s_at	Mex_Nohits_2434_Contig_1
SRV_07227_at	Mex_Nohits_253_Contig_3
SRV_07255_at	Mex_Nohits_257_Contig_1
SRV_07312_at	Mex_Nohits_2646_Contig_1
SRV_07581_at	Mex_Nohits_2953_Contig_1
SRV_07640_a_at	Mex_Nohits_302_Contig_1
SRV_07699_at	Mex_Nohits_3078_Contig_1
SRV_07724_at	Mex_Nohits_3109_Contig_1
SRV_07819_at	Mex_Nohits_3215_Contig_1
SRV_09588_s_at	Mex_Nohits_5009_Contig_1
SRV_09703_at	Mex_Nohits_5137_Contig_1
SRV_10114_at	Mex_Nohits_663_Contig_1
SRV_10305_at	Mex_Nohits_825_Contig_1
SRV_10327_at	Mex_Nohits_843_Contig_1
SRV_00081_at	THRAP4_CDS
SRV_10560_a_at	Tig_NM_000090_Contig_2
SRV_10570_at	Tig_NM_000106_Contig_1
SRV_10571_at	Tig_NM_000106_Contig_2
SRV_10623_x_at	Tig_NM_000223_Contig_2
SRV_10891_at	Tig_NM_000766_Contig_1
SRV_10892_at	Tig_NM_000766_Contig_2
SRV_11238_at	Tig_NM_001790_Contig_1
SRV_11243_at	Tig_NM_001798_Contig_1
SRV_11255_at	Tig_NM_001845_Contig_1
SRV_11256_at	Tig_NM_001846_Contig_1
SRV_11340_at	Tig_NM_002065_Contig_1
SRV_11341_at	Tig_NM_002065_Contig_2
SRV_11400_at	Tig_NM_002305_Contig_1
SRV_11572_a_at	Tig_NM_002946_Contig_1
SRV_11642_at	Tig_NM_003186_Contig_1
SRV_11663_a_at	Tig_NM_003254_Contig_1
SRV_11745_at	Tig_NM_003501_Contig_1
SRV_11746_at	Tig_NM_003501_Contig_2
SRV_11747_at	Tig_NM_003503_Contig_1
SRV_12418_at	Tig_NM_006097_Contig_1
SRV_14350_at	Tig_NM_152720_Contig_1
