# Supplementary material for: Microarray analysis of a salamander hopeful monster reveals transcriptional signatures of paedomorphic brain development
Source: BMC Evol Biol. 2010 Jun 28;10:199. doi: 10.1186/1471-2148-10-199 (PMC2900274; doi:10.1186/1471-2148-10-199)
Supplement: Additional file 4 — Differentially expressed genes identified from axolotl and tiger salamander larvae. Table contains 419 probesets that correspond to 409 different genes identified from a direct comparison of gene expression between the brains of larval axolotls and tiger salamanders. BLASTx searches were performed to identify presumptive human orthologs. [file 1471-2148-10-199-S4.XLS]

## Sheet: >=1.5FC
Additional File 4. Differentially expressed genes identified from axolotl and tiger salamander larvae.
Probeset	Sal-Site Contig	Human Ortholog	E-value	GENE NAME	GENE ID
SRV_00114_a_at	Cluster_313600_Contig1	NP_000005	4e-60	ALPHA-2-MACROGLOBULIN	A2M
SRV_00117_a_at	Cluster_414677_Contig1	NP_000007	7e-72	ACYL-COENZYME A DEHYDROGENASE, C-4 TO C-12 STRAIGHT CHAIN	ACADM
SRV_04626_a_at	Cluster_295216_Contig1	NP_073572	1e-43	ACYL-COENZYME A BINDING DOMAIN CONTAINING 3	ACBD3
SRV_03643_a_at	Mex_NM_014977_Contig_1	NP_055792	8e-23	APOPTOTIC CHROMATIN CONDENSATION INDUCER 1	ACIN1
SRV_02139_a_at	Cluster_385574_Contig2	NP_009030	5e-67	ACID PHOSPHATASE 1, SOLUBLE	ACP1
SRV_04813_a_at	Mex_NM_030924_Contig_2	NP_112186	5e-95	ACYL-COA SYNTHETASE BUBBLEGUM FAMILY MEMBER 2	ACSBG2
SRV_01045_a_at	Cluster_407396_Contig1	NP_001604	0	ACTIN, ALPHA 2, SMOOTH MUSCLE, AORTA	ACTA2
SRV_02647_a_at	Cluster_414451_Contig1	NP_001005386	3e-63	ARP2 ACTIN-RELATED PROTEIN 2 HOMOLOG	ACTR2
SRV_05170_s_at	Cluster_416807_Contig1	NP_542389	4e-64	ASPARTOACYLASE (AMINOCYCLASE) 3	ACY3
SRV_00744_a_at	Cluster_202351_Contig1	NP_001113	9e-50	ADIPOSE DIFFERENTIATION-RELATED PROTEIN	ADFP
SRV_00745_a_at	Cluster_166979_Contig1	NP_001117	6e-138	ADENYLOSUCCINATE SYNTHASE	ADSS
SRV_03394_a_at	Cluster_415843_Contig1	NP_037543	2e-96	ADENYLATE KINASE 2	AK2
SRV_01095_a_at	Cluster_363120_Contig1	NP_064695	5e-56	ALDO-KETO REDUCTASE FAMILY 1, MEMBER B11 (ALDOSE REDUCTASE-LIKE)	AKR1B10
SRV_00466_a_at	Cluster_403951_Contig1	NP_000679	8e-24	AMINOLEVULINATE, DELTA-, SYNTHASE 1	ALAS1
SRV_00124_a_at	Cluster_414681_Contig1	NP_000023	7e-95	AMINOLEVULINATE, DELTA-, SYNTHASE 2 (SIDEROBLASTIC/HYPOCHROMIC ANEMIA)	ALAS2
SRV_00468_a_at	Cluster_345699_Contig1	NP_000680	1e-38	ALDEHYDE DEHYDROGENASE 1 FAMILY, MEMBER A1	ALDH1A1
SRV_00472_a_at	Cluster_414775_Contig1	NP_000687	4e-65	ALDEHYDE DEHYDROGENASE 9 FAMILY, MEMBER A1	ALDH9A1
SRV_00492_a_at	Cluster_151390_Contig2	NP_000691	4e-119	ANNEXIN A1	ANXA1
SRV_00501_a_at	Cluster_44597_Contig2	NP_000691	3e-105	ANNEXIN A1	ANXA1
SRV_00486_a_at	Cluster_239785_Contig7	NP_000691	8e-114	ANNEXIN A1	ANXA1
SRV_12171_a_at	Tig_NM_005139_Contig_1	NP_005130	7e-42	ANNEXIN A3	ANXA3
SRV_00130_a_at	Cluster_266141_Contig1	NP_000032	5e-37	APOLIPOPROTEIN E	APOE
SRV_01107_a_at	Cluster_38919_Contig1	NP_001653	2e-85	ADP-RIBOSYLATION FACTOR 5	ARF5
SRV_04464_a_at	Mex_NM_020824_Contig_1	NP_065875	2e-24	RHO GTPASE ACTIVATING PROTEIN 21	ARHGAP21
SRV_03758_a_at	Mex_NM_015683_Contig_1	NP_056498	2e-24	ARRESTIN DOMAIN CONTAINING 2	ARRDC2
SRV_00134_a_at	Cluster_294465_Contig1	NP_001020115	1e-85	ARGININOSUCCINATE LYASE	ASL
SRV_14107_a_at	Tig_NM_054012_Contig_2	NP_446464	8e-82	ARGININOSUCCINATE SYNTHETASE	ASS1
SRV_02170_a_at	Cluster_415343_Contig1	NP_005162.1	0	ACTIVATING TRANSCRIPTION FACTOR 1	ATF1
SRV_08380_a_at	Cluster_285915_Contig1	XP_947757	8e-62	ACTIVATING TRANSCRIPTION FACTOR 4	ATF4
SRV_10201_s_at	Mex_Nohits_735_Contig_1	NP_079368.3	0	ATH1, ACID TREHALASE-LIKE 1	ATHL1
SRV_02599_a_at	Mex_NM_005603_Contig_1	NP_115565	9e-72	ATPASE, CLASS VI, TYPE 11A	ATP11A
SRV_01139_a_at	Cluster_163823_Contig1	NP_001686	9e-82	ATPASE, H+ TRANSPORTING, LYSOSOMAL 42KDA, V1 SUBUNIT C1	ATP6V1C1
SRV_02113_a_at	Cluster_415316_Contig1	NP_004208	2e-54	AURORA KINASE B	AURKB
SRV_04888_a_at	Cluster_416681_Contig1	NP_114436	7e-113	UDP-GLCNAC:BETAGAL BETA-1,3-N-ACETYLGLUCOSAMINYLTRANSFERASE 5	B3GNT5
SRV_03319_a_at	Mex_NM_012342_Contig_1	NP_036474	8e-34	BMP AND ACTIVIN MEMBRANE-BOUND INHIBITOR HOMOLOG (XENOPUS LAEVIS)	BAMBI
SRV_01144_a_at	Mex_NM_001707_Contig_1	NP_001698	7e-52	B-CELL CLL/LYMPHOMA 7B	BCL7B
SRV_02793_a_at	Mex_NM_006085_Contig_1	NP_006076	4e-56	3'(2'), 5'-BISPHOSPHATE NUCLEOTIDASE 1	BPNT1
SRV_07567_a_at	Cluster_11220_Contig1	NP_056230.1	0	BRAIN PROTEIN 44	BRP44
SRV_05389_a_at	Mex_NM_152710_Contig_1	NP_689923	7e-20	CHROMOSOME 10 OPEN READING FRAME 27	C10orf27
SRV_05455_a_at	Cluster_168626_Contig1	NP_734467	2e-24	CHROMOSOME 11 OPEN READING FRAME 31	C11orf31
SRV_04090_a_at	Cluster_392653_Contig1	NP_060311	1e-28	HYPOTHETICAL PROTEIN FLJ20487	C11orf79
SRV_05419_a_at	Mex_NM_153218_Contig_3	NP_001121775.1	0	HYPOTHETICAL PROTEIN LOC144811	C13orf31
SRV_03353_a_at	Mex_NM_013242_Contig_1	NP_037374	4e-59	GENE TRAP LOCUS 3	C16orf80
SRV_03451_a_at	Mex_NM_014173_Contig_1	NP_054892	6e-19	HSPC142 PROTEIN	C19orf62
SRV_04885_a_at	Mex_NM_032018_Contig_1	NP_114407	1e-36	CHROMOSOME 1 OPEN READING FRAME 124	C1orf124
SRV_03717_a_at	Cluster_342059_Contig1	NP_001092086	6e-75	CHROMOSOME 1 OPEN READING FRAME 43	C1orf43
SRV_00137_a_at	Mex_NM_000064_Contig_1	NP_000055	5e-31	COMPLEMENT COMPONENT 3	C3
SRV_03993_a_at	Mex_NM_016589_Contig_1	NP_057673	2e-32	CHROMOSOME 3 OPEN READING FRAME 1	C3orf1
SRV_04123_a_at	Mex_NM_017994_Contig_1	NP_060464	2e-27	HYPOTHETICAL PROTEIN FLJ10099	C7orf42
SRV_03970_a_at	Cluster_1625_Contig1	NP_057565	3e-71	CHROMOSOME 9 OPEN READING FRAME 156	C9orf156
SRV_03493_a_at	Mex_NM_014296_Contig_1	NP_055111	9e-97	CALPAIN 7	CAPN7
SRV_04970_a_at	Cluster_229436_Contig1	XP_001130141	3e-11	CASPASE RECRUITMENT DOMAIN FAMILY, MEMBER 6	CARD6
SRV_01165_a_at	Cluster_414955_Contig1	NP_001014437	3e-41	CYSTEINYL-TRNA SYNTHETASE	CARS
SRV_01167_a_at	Cluster_349919_Contig1	NP_001743	0	CATALASE	CAT
SRV_01170_a_at	Cluster_53496_Contig1	NP_001748	8e-59	CARBONYL REDUCTASE 1	CBR1
SRV_05272_a_at	Cluster_31795_Contig1	NP_653210	3e-62	COILED-COIL DOMAIN CONTAINING 43	CCDC43
SRV_01986_a_at	Mex_NM_003809_Contig_4	NP_060255	8e-18	HYPOTHETICAL PROTEIN FLJ20364	CCDC99
SRV_03262_a_at	Mex_NM_012142_Contig_1	NP_036274	1e-29	CYCLIN D-TYPE BINDING-PROTEIN 1	CCNDBP1
SRV_04408_a_at	Mex_NM_020307_Contig_1	NP_064703	3e-48	CYCLIN L1	CCNL1
SRV_00806_a_at	Cluster_383966_Contig1	NP_001246	2e-72	CDC20 CELL DIVISION CYCLE 20 HOMOLOG	CDC20
SRV_04404_a_at	Cluster_205138_Contig1	NP_001033796	2e-32	CDC42 SMALL EFFECTOR 1	CDC42SE1
SRV_08103_a_at	Mex_Nohits_3541_Contig_1	NP_001033791.1	0	CDC42 SMALL EFFECTOR 2	CDC42SE2
SRV_07007_a_at	Cluster_214551_Contig1	NP_000066	2e-73	CYCLIN-DEPENDENT KINASE 4	CDK4
SRV_11893_a_at	Tig_NM_004064_Contig_1	NP_004055	5e-14	CYCLIN-DEPENDENT KINASE INHIBITOR 1B (P27, KIP1)	CDKN1B
SRV_02151_a_at	Cluster_415335_Contig1	NP_004335	2e-66	CENTRIN, EF-HAND PROTEIN, 2	CETN2
SRV_03886_a_at	Cluster_349642_Contig1	NP_057223	1e-25	COILED-COIL-HELIX-COILED-COIL-HELIX DOMAIN CONTAINING 2	CHCHD2
SRV_00829_x_at	Cluster_123173_Contig12	NP_001271	2e-27	COLD INDUCIBLE RNA BINDING PROTEIN	CIRBP
SRV_00844_a_at	Cluster_302763_Contig1	NP_001279	5e-52	CHLORIDE INTRACELLULAR CHANNEL 1	CLIC1
SRV_01201_a_at	Cluster_42238_Contig153	NP_001824	3e-87	CLATHRIN, LIGHT POLYPEPTIDE (LCA)	CLTA
SRV_04978_a_at	Cluster_416720_Contig1	NP_116038	3e-31	CARNOSINE DIPEPTIDASE 1 (METALLOPEPTIDASE M20 FAMILY)	CNDP1
SRV_04977_s_at	Mex_NM_032649_Contig_1	NP_060705	3e-46	CNDP DIPEPTIDASE 2 (METALLOPEPTIDASE M20 FAMILY)	CNDP2
SRV_03477_a_at	Cluster_63033_Contig1	NP_055070	8e-53	TRANSMEMBRANE PROTEIN 4	CNPY2
SRV_10560_a_at	Tig_NM_000090_Contig_2	NP_000081	1e-124	COLLAGEN, TYPE III, ALPHA 1 (EHLERS-DANLOS SYNDROME TYPE IV, AUTOSOMAL DOMINANT)	COL3A1
SRV_01209_a_at	Cluster_291523_Contig1	NP_001839	8e-89	COLLAGEN, TYPE VI, ALPHA 1	COL6A1
SRV_01211_a_at	Cluster_360017_Contig1	NP_065084	2e-32	COLLAGEN, TYPE VIII, ALPHA 1	COL8A1
SRV_01928_a_at	Cluster_415244_Contig1	NP_001014447	1e-152	CARBOXYPEPTIDASE Z	CPZ
SRV_04687_a_at	Cluster_28412_Contig1	NP_077300	2e-63	CYSTEINE-RICH WITH EGF-LIKE DOMAINS 2	CRELD2
SRV_06894_a_at	Cluster_234498_Contig1	NP_001123995.1	0	UPSTREAM OF NRAS ISOFORM 3	CSDE1
SRV_02070_a_at	Mex_NM_004078_Contig_1	NP_004069	2e-51	CYSTEINE AND GLYCINE-RICH PROTEIN 1	CSRP1
SRV_05689_a_at	Cluster_417090_Contig1	NP_004069.1	0	CYSTEINE AND GLYCINE-RICH PROTEIN 1 ISOFORM 1	CSRP1
SRV_00149_a_at	Cluster_414688_Contig1	NP_000090	2e-24	CYSTATIN C (AMYLOID ANGIOPATHY AND CEREBRAL HEMORRHAGE)	CST3
SRV_01234_a_at	Cluster_414976_Contig1	NP_001894	9e-89	CATENIN (CADHERIN-ASSOCIATED PROTEIN), ALPHA 1, 102KDA	CTNNA1
SRV_01232_a_at	Cluster_414974_Contig1	NP_001894	5e-41	CATENIN (CADHERIN-ASSOCIATED PROTEIN), ALPHA 1, 102KDA	CTNNA1
SRV_01240_a_at	Cluster_70703_Contig1	NP_001896	2e-55	CTP SYNTHASE	CTPS
SRV_01239_x_at	Cluster_163984_Contig1	NP_001896	1e-96	CTP SYNTHASE	CTPS
SRV_00294_s_at	Cluster_278206_Contig1	NP_000299	8e-61	PROTECTIVE PROTEIN FOR BETA-GALACTOSIDASE (GALACTOSIALIDOSIS)	CTSA
SRV_00327_a_at	Cluster_153189_Contig7	NP_000387	3e-151	CATHEPSIN K (PYCNODYSOSTOSIS)	CTSK
SRV_14287_a_at	Tig_NM_145918_Contig_1	NP_666023	1e-102	CATHEPSIN L	CTSL1
SRV_05336_a_at	Cluster_34771_Contig1	NP_001903	4e-132	CATHEPSIN L	CTSL1
SRV_00518_a_at	Mex_NM_000785_Contig_2	NP_001001665.3	0	CYTOCHROME P450, FAMILY 27, SUBFAMILY C, POLYPEPTIDE 1	CYP27C1
SRV_02179_a_at	Cluster_415349_Contig1	NP_004385	3e-33	DEATH-ASSOCIATED PROTEIN	DAP
SRV_05068_a_at	Cluster_416772_Contig1	NP_004623	2e-27	DEATH ASSOCIATED PROTEIN 3	DAP3
SRV_02283_a_at	Cluster_415534_Contig1	NP_005795	1e-120	DEAD (ASP-GLU-ALA-ASP) BOX POLYPEPTIDE 39	DDX39
SRV_03132_a_at	Mex_NM_007010_Contig_1	NP_008941	5e-09	DEAD (ASP-GLU-ALA-ASP) BOX POLYPEPTIDE 52	DDX52
SRV_00881_a_at	Mex_NM_001361_Contig_1	NP_001352	3e-44	DIHYDROOROTATE DEHYDROGENASE	DHODH
SRV_03221_a_at	Cluster_14502_Contig1	NP_060049	5e-72	DELETED IN MALIGNANT BRAIN TUMORS 1	DMBT1
SRV_02815_a_at	Mex_NM_006145_Contig_3	NP_705842	6e-22	TESTIS SPERMATOGENESIS APOPTOSIS-RELATED PROTEIN 6	DNAJB13
SRV_02385_a_at	Cluster_195365_Contig1	NP_004935	4e-52	DEOXYRIBONUCLEASE I-LIKE 3	DNASE1L3
SRV_02639_a_at	Cluster_415518_Contig1	NP_569710	1e-42	DIPEPTIDYL-PEPTIDASE 3	DPP3
SRV_04693_a_at	Cluster_418237_Contig1	NP_077739	8e-30	DESMOCOLLIN 1	DSC1
SRV_04390_a_at	Mex_NM_020185_Contig_1	NP_064570	2e-63	DUAL SPECIFICITY PHOSPHATASE 22	DUSP22
SRV_04255_a_at	Cluster_416328_Contig1	NP_060926	2e-49	ELL ASSOCIATED FACTOR 2	EAF2
SRV_04252_a_at	Mex_NM_018453_Contig_1	NP_060923	1e-34	CHROMOSOME 14 OPEN READING FRAME 11	EAPP
SRV_00900_x_at	Cluster_293395_Contig15	NP_001395	1e-105	EUKARYOTIC TRANSLATION ELONGATION FACTOR 1 GAMMA	EEF1G
SRV_04700_x_at	Mex_NM_024580_Contig_1	NP_001035700	1e-15	ELONGATION FACTOR TU GTP BINDING DOMAIN CONTAINING 1	EFTUD1
SRV_04925_a_at	Cluster_358262_Contig1	NP_115701	2e-13	HYPOTHETICAL PROTEIN MGC11102	EIF1AD
SRV_02077_a_at	Cluster_164287_Contig1	NP_004085	2e-140	EUKARYOTIC TRANSLATION INITIATION FACTOR 2, SUBUNIT 1 ALPHA, 35KDA	EIF2S1
SRV_01971_a_at	Cluster_393957_Contig1	NP_003748	2e-175	EUKARYOTIC TRANSLATION INITIATION FACTOR 3, SUBUNIT 2 BETA, 36KDA	EIF3I
SRV_02889_a_at	Cluster_174672_Contig1	NP_006351	2e-108	DENDRITIC CELL PROTEIN	EIF3M
SRV_05089_a_at	Cluster_396601_Contig1	NP_001967	0	ENOLASE 1, (ALPHA)	ENO3
SRV_01177_a_at	Cluster_414958_Contig1	NP_001091645	4e-50	ECTONUCLEOSIDE TRIPHOSPHATE DIPHOSPHOHYDROLASE 1	ENTPD1
SRV_02938_a_at	Cluster_223824_Contig1	NP_006450	6e-83	SPFH DOMAIN FAMILY, MEMBER 1	ERLIN1
SRV_01268_a_at	Cluster_414988_Contig1	NP_001975	1e-136	ESTERASE D/FORMYLGLUTATHIONE HYDROLASE	ESD
SRV_05260_a_at	Cluster_224830_Contig1	NP_653086	8e-37	F11 RECEPTOR	F11R
SRV_00160_s_at	Mex_NM_000137_Contig_1	NP_000128	3e-27	FUMARYLACETOACETATE HYDROLASE (FUMARYLACETOACETASE)	FAH
SRV_05341_a_at	Mex_NM_147189_Contig_1	NP_671722	1e-20	CHROMOSOME 8 OPEN READING FRAME 72	FAM110B
SRV_02302_a_at	Cluster_383422_Contig1	NP_004690	7e-44	FAMILY WITH SEQUENCE SIMILARITY 50, MEMBER A	FAM50A
SRV_05356_s_at	Mex_NM_152274_Contig_1	NP_689487	5e-66	FAMILY WITH SEQUENCE SIMILARITY 58, MEMBER A	FAM58A
SRV_05034_a_at	Mex_NM_033084_Contig_1	NP_001018125	2e-54	FANCONI ANEMIA, COMPLEMENTATION GROUP D2	FANCD2
SRV_02948_a_at	Cluster_123476_Contig1	NP_006477	1e-67	FIBULIN 1	FBLN1
SRV_00371_a_at	Cluster_326869_Contig1	NP_003828	2e-134	FRUCTOSE-1,6-BISPHOSPHATASE 2	FBP2
SRV_01932_a_at	Mex_NM_003665_Contig_1	NP_003656	2e-28	FICOLIN (COLLAGEN/FIBRINOGEN DOMAIN CONTAINING) 3 (HAKATA ANTIGEN)	FCN3
SRV_00953_a_at	Cluster_400969_Contig1	NP_001440	2e-144	FOUR AND A HALF LIM DOMAINS 1	FHL1
SRV_03847_a_at	Cluster_110316_Contig1	NP_057152	6e-51	FISSION 1 (MITOCHONDRIAL OUTER MEMBRANE) HOMOLOG	FIS1
SRV_02203_a_at	Cluster_107064_Contig1	NP_476433	3e-59	FK506 BINDING PROTEIN 2, 13KDA	FKBP2
SRV_01283_a_at	Cluster_321696_Contig1	NP_997647	2e-163	FIBRONECTIN 1	FN1
SRV_03244_a_at	Mex_NM_012083_Contig_1	NP_036215	3e-20	FREQUENTLY REARRANGED IN ADVANCED T-CELL LYMPHOMAS 2	FRAT2
SRV_03390_a_at	Mex_NM_013409_Contig_1	NP_006341	8e-65	FOLLISTATIN	FST
SRV_00167_a_at	Cluster_294329_Contig1	NP_002023	2e-65	FERRITIN, HEAVY POLYPEPTIDE 1	FTH1
SRV_01296_at	Cluster_222244_Contig1	NP_002023	5e-86	FERRITIN, HEAVY POLYPEPTIDE 1	FTH1
SRV_02740_a_at	Cluster_380024_Contig1	NP_005962	2e-20	FXYD DOMAIN CONTAINING ION TRANSPORT REGULATOR 3	FXYD3
SRV_03491_a_at	Mex_NM_014291_Contig_1	NP_055106	9e-68	GLYCINE C-ACETYLTRANSFERASE (2-AMINO-3-KETOBUTYRATE COENZYME A LIGASE)	GCAT
SRV_00963_a_at	Mex_NM_001493_Contig_1	NP_001484	9e-58	GDP DISSOCIATION INHIBITOR 1	GDI1
SRV_04739_a_at	Cluster_249240_Contig1	NP_079111	2e-53	ZINC FINGER PROTEIN 403	GGNBP2
SRV_01307_a_at	Cluster_415001_Contig1	NP_001028228	7e-35	GLUTAMATE-AMMONIA LIGASE (GLUTAMINE SYNTHETASE)	GLUL
SRV_01308_a_at	Mex_NM_002069_Contig_1	NP_002060	4e-77	GUANINE NUCLEOTIDE BINDING PROTEIN (G PROTEIN), ALPHA INHIBITING ACTIVITY POLYPEPTIDE 1	GNAI1
SRV_04305_a_at	Mex_NM_018960_Contig_1	NP_061833	1e-85	GLYCINE N-METHYLTRANSFERASE	GNMT
SRV_03866_a_at	Cluster_394886_Contig1	NP_001002296.1	0	GOLGI AUTOANTIGEN, GOLGIN SUBFAMILY A, 7	GOLGA7
SRV_02133_a_at	Mex_NM_004287_Contig_1	NP_004278	3e-77	GOLGI SNAP RECEPTOR COMPLEX MEMBER 2	GOSR2
SRV_01310_a_at	Cluster_212595_Contig1	NP_002071	7e-63	GLUTAMIC-OXALOACETIC TRANSAMINASE 2, MITOCHONDRIAL (ASPARTATE AMINOTRANSFERASE 2)	GOT2
SRV_01467_a_at	Cluster_194033_Contig1	NP_001005340	3e-77	GLYCOPROTEIN (TRANSMEMBRANE) NMB	GPNMB
SRV_00444_a_at	Cluster_414763_Contig1	NP_000572	2e-60	GLUTATHIONE PEROXIDASE 1	GPX1
SRV_00974_a_at	Cluster_65636_Contig1	NP_001503	6e-72	GLUTATHIONE S-TRANSFERASE A4	GSTA4
SRV_00529_a_at	Cluster_115903_Contig3	NP_000843	2e-75	GLUTATHIONE S-TRANSFERASE PI	GSTP1
SRV_00397_s_at	Cluster_40815_Contig5	NP_000549	2e-38	HEMOGLOBIN, ALPHA 1	HBA1
SRV_00406_s_at	Cluster_381840_Contig1	NP_000549	3e-37	HEMOGLOBIN, ALPHA 1	HBA1
SRV_00407_copy2_x_at	Cluster_40815_Contig5	NP_000549	2e-38	HEMOGLOBIN, ALPHA 1	HBA1
SRV_00407_x_at	Cluster_40815_Contig5	NP_000549	2e-38	HEMOGLOBIN, ALPHA 1	HBA1
SRV_00407_copy4_x_at	Cluster_40815_Contig5	NP_000549	2e-38	HEMOGLOBIN, ALPHA 1	HBA1
SRV_00407_copy1_x_at	Cluster_40815_Contig5	NP_000549	2e-38	HEMOGLOBIN, ALPHA 1	HBA1
SRV_00407_copy3_x_at	Cluster_40815_Contig5	NP_000549	2e-38	HEMOGLOBIN, ALPHA 1	HBA1
SRV_00375_s_at	Cluster_348434_Contig2	NP_000510	5e-39	HEMOGLOBIN, DELTA	HBD
SRV_00186_copy3_a_at	Cluster_376826_Contig2	NP_005321	1e-40	HEMOGLOBIN, EPSILON 1	HBE1
SRV_00186_copy4_a_at	Cluster_376826_Contig2	NP_005321	1e-40	HEMOGLOBIN, EPSILON 1	HBE1
SRV_00186_a_at	Cluster_376826_Contig2	NP_005321	1e-40	HEMOGLOBIN, EPSILON 1	HBE1
SRV_00186_copy2_a_at	Cluster_376826_Contig2	NP_005321	1e-40	HEMOGLOBIN, EPSILON 1	HBE1
SRV_00186_copy1_a_at	Cluster_376826_Contig2	NP_005321	1e-40	HEMOGLOBIN, EPSILON 1	HBE1
SRV_00428_a_at	Cluster_302299_Contig61	NP_000550	9e-32	HEMOGLOBIN, GAMMA A	HBG1
SRV_00386_a_at	Cluster_401663_Contig1	NP_000511	2e-128	HEXOSAMINIDASE A (ALPHA POLYPEPTIDE)	HEXA
SRV_04972_a_at	Cluster_211368_Contig1	NP_115982	7e-45	HISTIDINE TRIAD NUCLEOTIDE BINDING PROTEIN 2	HINT2
SRV_08603_a_at	Cluster_419064_Contig1	NP_665912.1	0	HIGH MOBILITY GROUP AT-HOOK 1 ISOFORM B	HMGA1
SRV_01323_a_at	Cluster_66208_Contig1	NP_002124	5e-67	HEME OXYGENASE (DECYCLING) 1	HMOX1
SRV_04827_a_at	Cluster_416654_Contig1	NP_112533	1e-60	HETEROGENEOUS NUCLEAR RIBONUCLEOPROTEIN A2/B1	HNRNPA2B1
SRV_00335_a_at	Cluster_282906_Contig1	NP_000405	1e-08	HYDROXYSTEROID (17-BETA) DEHYDROGENASE 4	HSD17B4
SRV_06767_a_at	Mex_Nohits_2056_Contig_1	NP_002145.3	0	HEAT SHOCK 70KDA PROTEIN 4	HSPA4
SRV_01336_a_at	Mex_NM_002167_Contig_2	NP_002158	7e-30	INHIBITOR OF DNA BINDING 3, DOMINANT NEGATIVE HELIX-LOOP-HELIX PROTEIN	ID3
SRV_02095_a_at	Mex_NM_004135_Contig_1	NP_777358	4e-79	ISOCITRATE DEHYDROGENASE 3 (NAD+) GAMMA	IDH3G
SRV_05924_a_at	Cluster_391876_Contig1	NP_006811.2	0	INTERFERON-INDUCED PROTEIN 44-LIKE	IFI44L
SRV_01033_a_at	Mex_NM_001550_Contig_1	NP_001541	1e-63	INTERFERON-RELATED DEVELOPMENTAL REGULATOR 1	IFRD1
SRV_05059_a_at	Cluster_416768_Contig1	NP_219484	5e-75	IMP4, U3 SMALL NUCLEOLAR RIBONUCLEOPROTEIN, HOMOLOG	IMP4
SRV_04905_a_at	Mex_NM_032196_Contig_1	NP_060023	3e-09	INO80 COMPLEX HOMOLOG 1	INO80
SRV_03006_a_at	Mex_NM_006633_Contig_1	NP_006624	2e-54	IQ MOTIF CONTAINING GTPASE ACTIVATING PROTEIN 2	IQGAP2
SRV_05450_a_at	Cluster_420262_Contig1	NP_733778	4e-43	INTEGRIN BETA 1 BINDING PROTEIN 3	ITGB1BP3
SRV_02355_a_at	Cluster_250777_Contig1	NP_068839	3e-35	INTEGRAL MEMBRANE PROTEIN 2B	ITM2B
SRV_01346_a_at	Cluster_193555_Contig1	NP_002216	3e-09	ISOVALERYL COENZYME A DEHYDROGENASE	IVD
SRV_01347_a_at	Cluster_415016_Contig1	NP_002216	5e-77	ISOVALERYL COENZYME A DEHYDROGENASE	IVD
SRV_02395_a_at	Cluster_364416_Contig1	NP_004964	3e-49	JUMONJI, AT RICH INTERACTIVE DOMAIN 2	JARID2
SRV_04576_a_at	Cluster_268238_Contig3	NP_002221	0	JUNCTION PLAKOGLOBIN	JUP
SRV_02576_a_at	Cluster_380539_Contig1	NP_005539	3e-103	LYSYL-TRNA SYNTHETASE	KARS
SRV_06700_a_at	Mex_Nohits_1985_Contig_1	NP_001036068.1	0	RETINOBLASTOMA BINDING PROTEIN 2 ISOFORM 1	KDM5A
SRV_08828_x_at	Mex_Nohits_4214_Contig_1	NP_056099	8e-08	KIAA0467	KIAA0467
SRV_03304_a_at	Cluster_415794_Contig1	NP_036443	1e-70	KIN, ANTIGENIC DETERMINANT OF RECA PROTEIN HOMOLOG	KIN
SRV_01354_a_at	Cluster_62787_Contig2	NP_002257	0	KARYOPHERIN ALPHA 2 (RAG COHORT 1, IMPORTIN ALPHA 1)	KPNA2
SRV_00221_x_at	Cluster_48672_Contig4	NP_000214	3e-110	KERATIN 12 (MEESMANN CORNEAL DYSTROPHY)	KRT12
SRV_10623_x_at	Tig_NM_000223_Contig_2	NP_000214	4e-86	KERATIN 12 (MEESMANN CORNEAL DYSTROPHY)	KRT12
SRV_00210_x_at	Cluster_48672_Contig2	NP_000214	2e-80	KERATIN 12 (MEESMANN CORNEAL DYSTROPHY)	KRT12
SRV_00391_a_at	Mex_NM_000526_Contig_3	NP_000517	8e-21	KERATIN 14 (EPIDERMOLYSIS BULLOSA SIMPLEX, DOWLING-MEARA, KOEBNER)	KRT14
SRV_02588_a_at	Cluster_392129_Contig2	NP_005558	3e-59	LECTIN, GALACTOSIDE-BINDING, SOLUBLE, 3 BINDING PROTEIN	LGALS3BP
SRV_08470_a_at	Mex_Nohits_3874_Contig_1	NP_001019845	8e-39	CHROMOSOME 14 OPEN READING FRAME 46	LIN52
SRV_06352_a_at	Mex_Nohits_1644_Contig_1	XP_944234.2	0	LOC285141	LOC285141
SRV_08927_a_at	Cluster_325906_Contig1	XP_950835.1	0	LOC440335	LOC440335
SRV_02332_a_at	Cluster_221235_Contig1	NP_004784	1e-140	PROTEASE, SERINE, 15	LONP1
SRV_08873_a_at	Mex_Nohits_4255_Contig_1	NP_056089	1e-47	MANNOSIDASE, ALPHA, CLASS 2B, MEMBER 2	MAN2B2
SRV_07512_s_at	Cluster_139044_Contig1	NP_115903.1	0	MICROTUBULE-ASSOCIATED PROTEIN 1 LIGHT CHAIN 3 ALPHA ISOFORM A	MAP1LC3A
SRV_04572_a_at	Cluster_416510_Contig1	NP_068805	2e-49	MITOGEN-ACTIVATED PROTEIN KINASE KINASE 1 INTERACTING PROTEIN 1	MAPKSP1
SRV_02723_a_at	Mex_NM_005910_Contig_1	NP_058518	4e-16	MICROTUBULE-ASSOCIATED PROTEIN TAU	MAPT
SRV_02028_a_at	Mex_NM_003926_Contig_1	NP_003917	2e-65	METHYL-CPG BINDING DOMAIN PROTEIN 3	MBD3
SRV_02725_a_at	Cluster_415554_Contig1	NP_005906	0	MCM6 MINICHROMOSOME MAINTENANCE DEFICIENT 6 (MIS5 HOMOLOG, S. POMBE)	MCM6
SRV_03843_a_at	Cluster_388829_Contig1	NP_057144	3e-56	MEDIATOR OF RNA POLYMERASE II TRANSCRIPTION, SUBUNIT 31 HOMOLOG	MED31
SRV_05083_a_at	Mex_NM_052877_Contig_1	NP_443109	2e-50	MEDIATOR OF RNA POLYMERASE II TRANSCRIPTION, SUBUNIT 8 HOMOLOG	MED8
SRV_03436_a_at	Mex_NM_014064_Contig_1	NP_054783	2e-53	CHROMOSOME 9 OPEN READING FRAME 32	METTL11A
SRV_08163_a_at	Cluster_45244_Contig1	NP_073573	2e-26	MAJOR FACILITATOR SUPERFAMILY DOMAIN CONTAINING 1	MFSD1
SRV_05011_a_at	Cluster_416737_Contig1	NP_116278	7e-73	MAJOR FACILITATOR SUPERFAMILY DOMAIN CONTAINING 5	MFSD5
SRV_05326_a_at	Cluster_67154_Contig1	NP_665734	4e-56	MICROSOMAL GLUTATHIONE S-TRANSFERASE 1	MGST1
SRV_04991_a_at	Cluster_416724_Contig1	NP_001035998	3e-47	MYC INDUCED NUCLEAR ANTIGEN	MINA
SRV_03446_a_at	Mex_NM_014160_Contig_1	NP_054879	2e-44	MAKORIN, RING FINGER PROTEIN, 2	MKRN2
SRV_04611_a_at	Cluster_416529_Contig1	NP_071888	1e-61	MYELOID LEUKEMIA FACTOR 1	MLF1
SRV_05477_a_at	Cluster_85765_Contig1	NP_775741	6e-42	TRANSMEMBRANE PROTEIN 32	MMGT1
SRV_01423_a_at	Cluster_78207_Contig1	NP_002412	2e-157	MATRIX METALLOPEPTIDASE 1 (INTERSTITIAL COLLAGENASE)	MMP1
SRV_11417_a_at	Tig_NM_002421_Contig_1	NP_002412	1e-145	MATRIX METALLOPEPTIDASE 1 (INTERSTITIAL COLLAGENASE)	MMP1
SRV_02399_a_at	Cluster_376777_Contig1	NP_004985	3e-27	MATRIX METALLOPEPTIDASE 9 (GELATINASE B, 92KDA GELATINASE, 92KDA TYPE IV COLLAGENASE)	MMP9
SRV_05504_a_at	Mex_NM_173855_Contig_1	NP_776254	2e-21	MORN REPEAT CONTAINING 3	MORN3
SRV_05454_a_at	Cluster_123233_Contig1	NP_057134	2e-37	CGI-113 PROTEIN	MRPL11
SRV_04932_a_at	Cluster_166468_Contig1	NP_115727	4e-54	MITOCHONDRIAL RIBOSOMAL PROTEIN L45	MRPL45
SRV_04854_a_at	Cluster_4567_Contig1	NP_113608	3e-85	MITOCHONDRIAL RIBOSOMAL PROTEIN L9	MRPL9
SRV_03007_a_at	Cluster_415676_Contig1	NP_006627	1e-74	METHYLENETETRAHYDROFOLATE DEHYDROGENASE (NADP+ DEPENDENT) 2, METHENYLTETRAHYDROFOLATE CYCLOHYDROLASE	MTHFD2
SRV_01433_a_at	Cluster_124473_Contig1	NP_002446	1e-63	METAXIN 1	MTX1
SRV_01439_a_at	Cluster_249157_Contig1	NP_002453	8e-142	MYXOVIRUS (INFLUENZA VIRUS) RESISTANCE 1, INTERFERON-INDUCIBLE PROTEIN P78	MX1
SRV_10643_a_at	Tig_NM_000257_Contig_1	NP_000248	2e-09	MYOSIN, HEAVY POLYPEPTIDE 7, CARDIAC MUSCLE, BETA	MYH7
SRV_02522_a_at	Cluster_156270_Contig1	NP_036355	2e-105	MYOSIN IB	MYO1B
SRV_04035_a_at	Cluster_416187_Contig1	NP_060037	5e-52	N-ACETYLGLUCOSAMINE KINASE	NAGK
SRV_01990_a_at	Cluster_415273_Contig1	NP_003817	6e-74	N-ETHYLMALEIMIDE-SENSITIVE FACTOR ATTACHMENT PROTEIN, GAMMA	NAPG
SRV_04715_a_at	Cluster_213424_Contig1	NP_078938	8e-69	N-ACETYLTRANSFERASE 10	NAT10
SRV_03268_a_at	Cluster_364699_Contig1	NP_001001414	6e-39	SIMILAR TO F-BOX ONLY PROTEIN 2	NCCRP1
SRV_07334_a_at	Cluster_101909_Contig1	NP_066018.1	0	NUCLEAR RECEPTOR COACTIVATOR 5	NCOA5
SRV_09967_s_at	Cluster_419996_Contig1	NP_963834.1	0	N-MYC DOWNSTREAM-REGULATED GENE 2 ISOFORM A	NDRG2
SRV_05487_a_at	Cluster_341729_Contig1	NP_001004060	2e-95	NODAL MODULATOR 2	NOMO2
SRV_04717_a_at	Cluster_356645_Contig1	NP_078939	8e-77	AMINOPEPTIDASE-LIKE 1	NPEPL1
SRV_04718_a_at	Mex_NM_024663_Contig_4	NP_078939	2e-41	AMINOPEPTIDASE-LIKE 1	NPEPL1
SRV_04716_a_at	Cluster_356645_Contig1	NP_078939	8e-77	AMINOPEPTIDASE-LIKE 1	NPEPL1
SRV_00540_a_at	Mex_NM_000901_Contig_1	NP_000892	6e-43	NUCLEAR RECEPTOR SUBFAMILY 3, GROUP C, MEMBER 2	NR3C2
SRV_03974_a_at	Cluster_327896_Contig1	NP_057573	3e-21	5'-NUCLEOTIDASE, CYTOSOLIC III	NT5C3
SRV_04013_a_at	Cluster_189688_Contig1	NP_059122	2e-24	NUCLEOPORIN 54KDA	NUP54
SRV_03432_s_at	Cluster_392297_Contig1	NP_148935	3e-32	OSTEOGLYCIN (OSTEOINDUCTIVE FACTOR, MIMECAN)	OGN
SRV_05594_a_at	Cluster_133070_Contig1	NP_056256	4e-83	OLFACTOMEDIN-LIKE 2B	OLFML2B
SRV_05571_a_at	Mex_NM_181354_Contig_1	NP_851999	1e-09	OXIDATION RESISTANCE 1	OXR1
SRV_03382_a_at	Cluster_374764_Contig1	NP_037495	1e-19	PROCOLLAGEN C-ENDOPEPTIDASE ENHANCER 2	PCOLCE2
SRV_04532_a_at	Cluster_69694_Contig1	NP_067036	6e-38	PHOSPHATIDYLCHOLINE TRANSFER PROTEIN	PCTP
SRV_03190_a_at	Cluster_38382_Contig1	NP_665858	3e-109	PROGRAMMED CELL DEATH 10	PDCD10
SRV_02498_a_at	Cluster_168402_Contig1	NP_005304	4e-50	PROTEIN DISULFIDE ISOMERASE FAMILY A, MEMBER 3	PDIA3
SRV_04951_a_at	Cluster_108820_Contig1	NP_115711	2e-53	PHD FINGER PROTEIN 6	PHF6
SRV_08097_a_at	Mex_Nohits_3536_Contig_1	NP_001001852.2	0	PIM-3 ONCOGENE	PIM3
SRV_02838_s_at	Cluster_36369_Contig1	NP_006215	2e-72	PHOSPHATIDYLINOSITOL TRANSFER PROTEIN, ALPHA	PITPNA
SRV_01523_a_at	Mex_NM_002669_Contig_3	NP_002660	1e-43	PLEIOTROPIC REGULATOR 1 (PRL1 HOMOLOG, ARABIDOPSIS)	PLRG1
SRV_03734_a_at	Mex_NM_015584_Contig_4	NP_056399	9e-26	POLYMERASE (DNA-DIRECTED), DELTA INTERACTING PROTEIN 2	POLDIP2
SRV_04920_a_at	Cluster_175478_Contig1	NP_115687	9e-18	POLYMERASE (DNA-DIRECTED), DELTA INTERACTING PROTEIN 3	POLDIP3
SRV_04015_a_at	Cluster_416179_Contig1	NP_059139	5e-34	POLYMERASE (DNA DIRECTED), EPSILON 3 (P17 SUBUNIT)	POLE3
SRV_02337_a_at	Cluster_357832_Contig1	NP_004796	9e-53	POLYMERASE (RNA) II (DNA DIRECTED) POLYPEPTIDE D	POLR2D
SRV_02940_a_at	Cluster_415645_Contig1	NP_006457	1e-65	POLYMERASE (RNA) III (DNA DIRECTED) POLYPEPTIDE F, 39 KDA	POLR3F
SRV_04719_a_at	Mex_NM_024664_Contig_1	NP_078940	1e-49	PHOSPHOPANTOTHENOYLCYSTEINE SYNTHETASE	PPCS
SRV_03842_a_at	Cluster_48464_Contig2	NP_057143	3e-61	PEPTIDYLPROLYL ISOMERASE (CYCLOPHILIN)-LIKE 1	PPIL1
SRV_05367_a_at	Cluster_113398_Contig1	NP_689604	7e-77	PQ LOOP REPEAT CONTAINING 3	PQLC3
SRV_07842_s_at	Cluster_333440_Contig1	NP_006084.2	0	PROTEOGLYCAN 3	PRG3
SRV_00559_a_at	Mex_NM_000946_Contig_1	NP_000937	8e-66	PRIMASE, POLYPEPTIDE 1, 49KDA	PRIM1
SRV_03902_x_at	Cluster_376755_Contig1	NP_077747	3e-69	PROTEIN KINASE, AMP-ACTIVATED, GAMMA 2 NON-CATALYTIC SUBUNIT	PRKAG2
SRV_01548_a_at	Mex_NM_002743_Contig_1	NP_002734	8e-40	PROTEIN KINASE C SUBSTRATE 80K-H	PRKCSH
SRV_01555_a_at	Cluster_26367_Contig1	NP_002756	1e-116	PHOSPHORIBOSYL PYROPHOSPHATE SYNTHETASE 1	PRPS2
SRV_01587_a_at	Mex_NM_002806_Contig_1	NP_002797	2e-86	PROTEASOME (PROSOME, MACROPAIN) 26S SUBUNIT, ATPASE, 6	PSMC6
SRV_01598_a_at	Mex_NM_002813_Contig_1	NP_002804	3e-65	PROTEASOME (PROSOME, MACROPAIN) 26S SUBUNIT, NON-ATPASE, 9	PSMD9
SRV_03274_a_at	Cluster_88813_Contig1	NP_036344	1e-36	LEUKOTRIENE B4 12-HYDROXYDEHYDROGENASE	PTGR1
SRV_00562_a_at	Mex_NM_000962_Contig_1	NP_542158	2e-51	PROSTAGLANDIN-ENDOPEROXIDE SYNTHASE 1 (PROSTAGLANDIN G/H SYNTHASE AND CYCLOOXYGENASE)	PTGS1
SRV_02602_a_at	Mex_NM_005609_Contig_1	NP_005600	2e-33	PHOSPHORYLASE, GLYCOGEN; MUSCLE (MCARDLE SYNDROME, GLYCOGEN STORAGE DISEASE TYPE V)	PYGM
SRV_02282_a_at	Cluster_375312_Contig1	NP_004628	6e-62	RAB7, MEMBER RAS ONCOGENE FAMILY	RAB7A
SRV_02519_a_at	Cluster_171663_Contig1	NP_005361	6e-71	RAB8A, MEMBER RAS ONCOGENE FAMILY	RAB8A
SRV_02263_a_at	Cluster_295145_Contig1	NP_004573	9e-92	RAB GERANYLGERANYLTRANSFERASE, BETA SUBUNIT	RABGGTB
SRV_03096_a_at	Mex_NM_006867_Contig_1	NP_919248	1e-36	RNA BINDING PROTEIN WITH MULTIPLE SPLICING 2	RBPMS2
SRV_05578_s_at	Mex_NM_181573_Contig_3	NP_002907	4e-10	REPLICATION FACTOR C (ACTIVATOR 1) 4, 37KDA	RFC4
SRV_02852_a_at	Mex_NM_006267_Contig_2	NP_001071638	7e-19	RANBP2-LIKE AND GRIP DOMAIN CONTAINING 2	RGPD2
SRV_01651_a_at	Mex_NM_002923_Contig_1	NP_002914	1e-31	REGULATOR OF G-PROTEIN SIGNALLING 2, 24KDA	RGS2
SRV_01913_a_at	Cluster_255243_Contig1	NP_003608	1e-66	REGULATOR OF G-PROTEIN SIGNALLING 5	RGS5
SRV_05270_a_at	Cluster_416862_Contig1	NP_653194	3e-41	RAS HOMOLOG ENRICHED IN BRAIN LIKE 1	RHEBL1
SRV_05086_a_at	Mex_NM_052924_Contig_1	NP_443156	5e-34	RHOPHILIN, RHO GTPASE BINDING PROTEIN 1	RHPN1
SRV_01991_a_at	Cluster_322096_Contig1	NP_003822	3e-87	RIO KINASE 3	RIOK3
SRV_02906_a_at	Mex_NM_006397_Contig_1	NP_006388	4e-67	RIBONUCLEASE H2, LARGE SUBUNIT	RNASEH2A
SRV_02134_a_at	Cluster_400835_Contig1	NP_899645	4e-57	RING FINGER PROTEIN 14	RNF14
SRV_03978_a_at	Cluster_135898_Contig1	NP_057578	1e-37	HYPOTHETICAL PROTEIN LOC51255	RNF181
SRV_08889_a_at	Mex_Nohits_4270_Contig_1	NP_904355.1	0	RING FINGER PROTEIN 19	RNF19A
SRV_04857_a_at	Cluster_398937_Contig1	NP_113642	3e-57	SELENOPROTEIN O	RP3-402G11
SRV_00703_a_at	Cluster_414829_Contig1	NP_001024	0	RIBONUCLEOTIDE REDUCTASE M1 POLYPEPTIDE	RRM1
SRV_00706_a_at	Cluster_414830_Contig1	NP_001025	4e-127	RIBONUCLEOTIDE REDUCTASE M2 POLYPEPTIDE	RRM2
SRV_04869_a_at	Mex_NM_031924_Contig_1	NP_114130	9e-53	RADIAL SPOKEHEAD-LIKE 2	RSPH3
SRV_03332_a_at	Cluster_128199_Contig1	NP_036557	2e-78	RAS SUPPRESSOR PROTEIN 1	RSU1
SRV_04987_a_at	Cluster_388397_Contig1	NP_116119	1e-24	RETICULON 4 INTERACTING PROTEIN 1	RTN4IP1
SRV_10316_s_at	Cluster_317381_Contig1	NP_055178.3	0	SACSIN	SACS
SRV_04379_a_at	Cluster_260063_Contig1	NP_064535	3e-77	SAR1 GENE HOMOLOG A	SAR1A
SRV_09026_a_at	Cluster_373427_Contig1	NP_001136120.1	0	SAR1A GENE HOMOLOG 1	SAR1A
SRV_03871_a_at	Cluster_20225_Contig1	NP_001028675	5e-44	SAR1 GENE HOMOLOG B	SAR1B
SRV_08469_a_at	Cluster_418963_Contig1	NP_001006947.1	0	SYNDECAN 1 PRECURSOR	SDC1
SRV_01688_s_at	Cluster_415138_Contig1	NP_002989	5e-28	SYNDECAN 2 (HEPARAN SULFATE PROTEOGLYCAN 1, CELL SURFACE-ASSOCIATED, FIBROGLYCAN)	SDC2
SRV_05217_a_at	Cluster_416836_Contig1	NP_612441	2e-53	SERINE DEHYDRATASE-LIKE	SDSL
SRV_04789_a_at	Cluster_416634_Contig1	NP_899195	5e-111	SEC13-LIKE 1	SEC13
SRV_03189_a_at	Cluster_273544_Contig1	NP_009145	3e-88	SEC63-LIKE	SEC63
SRV_02033_a_at	Cluster_27701_Contig1	NP_003935	2e-61	SELENIUM BINDING PROTEIN 1	SELENBP1
SRV_05283_a_at	Cluster_395811_Contig1	NP_653311	3e-48	SEPTIN 10	SEPT10
SRV_01705_a_at	Mex_NM_003019_Contig_1	NP_003010	2e-14	SURFACTANT, PULMONARY-ASSOCIATED PROTEIN D	SFTPD
SRV_02026_a_at	Cluster_378855_Contig1	NP_001092871	3e-56	SARCOGLYCAN, EPSILON	SGCE
SRV_05003_a_at	Mex_NM_032855_Contig_1	XP_942185	7e-15	SH2 DOMAIN PROTEIN 2A (T CELL-SPECIFIC ADAPTER PROTEIN) (TSAD) (VEGF RECEPTOR-ASSOCIATED PROTEIN) (SH2 DOMAIN CONTAINING ADAPTER PROTEIN)	SH2D2A
SRV_12345_a_at	Tig_NM_005866_Contig_1	NP_005857	2e-51	OPIOID RECEPTOR, SIGMA 1	SIGMAR1
SRV_02720_a_at	Mex_NM_005903_Contig_1	NP_001001419	6e-14	SMAD, MOTHERS AGAINST DPP HOMOLOG 5 (DROSOPHILA)	SMAD5
SRV_02871_a_at	Mex_NM_006306_Contig_1	NP_006297	7e-80	SMC1 STRUCTURAL MAINTENANCE OF CHROMOSOMES 1-LIKE 1	SMC1A
SRV_03531_a_at	Cluster_143278_Contig1	NP_055205	2e-106	STAPHYLOCOCCAL NUCLEASE DOMAIN CONTAINING 1	SND1
SRV_01890_a_at	Mex_NM_003563_Contig_1	NP_001007230	6e-57	SPECKLE-TYPE POZ PROTEIN	SPOP
SRV_02919_a_at	Cluster_172153_Contig1	NP_006406	7e-67	SERINE PALMITOYLTRANSFERASE, LONG CHAIN BASE SUBUNIT 1	SPTLC1
SRV_01753_a_at	Cluster_129229_Contig1	NP_003135	5e-99	SIGNAL SEQUENCE RECEPTOR, ALPHA (TRANSLOCON-ASSOCIATED PROTEIN ALPHA)	SSR1
SRV_02905_a_at	Mex_NM_006396_Contig_1	NP_006387	3e-26	SJOGREN'S SYNDROME/SCLERODERMA AUTOANTIGEN 1	SSSCA1
SRV_02896_a_at	Mex_NM_006374_Contig_1	NP_006365	2e-49	SERINE/THREONINE KINASE 25 (STE20 HOMOLOG, YEAST)	STK25
SRV_05427_a_at	Mex_NM_153335_Contig_1	NP_001003787	5e-32	PROTEIN KINASE LYK5	STRADA
SRV_05390_a_at	Cluster_30004_Contig2	NP_689926	0	STT3, SUBUNIT OF THE OLIGOSACCHARYLTRANSFERASE COMPLEX, HOMOLOG A	STT3A
SRV_01839_a_at	Cluster_56965_Contig1	NP_003343	1e-38	SMT3 SUPPRESSOR OF MIF TWO 3 HOMOLOG 1	SUMO1
SRV_01761_a_at	Cluster_96714_Contig1	NP_003163	2e-29	SURFEIT 1	SURF1
SRV_02617_a_at	Cluster_364694_Contig1	NP_005635	2e-77	TAF12 RNA POLYMERASE II, TATA BOX BINDING PROTEIN (TBP)-ASSOCIATED FACTOR, 20KDA	TAF12
SRV_05224_a_at	Cluster_175475_Contig1	NP_612639	3e-86	TAUBE NUSS HOMOLOG	TAF8
SRV_03338_a_at	Cluster_415813_Contig1	NP_036585	5e-64	DKFZP434N024 PROTEIN	TBL2
SRV_01777_a_at	Cluster_415179_Contig1	NP_003207	2e-35	THYROTROPHIC EMBRYONIC FACTOR	TEF
SRV_06076_a_at	Mex_Nohits_1382_Contig_1	NP_940926	7e-15	TESTIS EXPRESSED SEQUENCE 9	TEX9
SRV_02887_a_at	Cluster_299615_Contig1	NP_006342	3e-57	TRANSLOCASE OF INNER MITOCHONDRIAL MEMBRANE 44 HOMOLOG	TIMM44
SRV_04896_a_at	Cluster_416684_Contig1	NP_001055	2e-76	TRANSKETOLASE (WERNICKE-KORSAKOFF SYNDROME)	TKT
SRV_05139_a_at	Cluster_416797_Contig1	NP_510882	3e-74	TM2 DOMAIN CONTAINING 2	TM2D2
SRV_04650_a_at	Cluster_403772_Contig1	NP_075379	1e-72	TRANSMEMBRANE 6 SUPERFAMILY MEMBER 1	TM6SF1
SRV_03078_a_at	Cluster_398661_Contig2	NP_006818	9e-92	TRANSMEMBRANE EMP24-LIKE TRAFFICKING PROTEIN 10	TMED10
SRV_04266_s_at	Cluster_141281_Contig1	NP_060945	7e-65	TPA REGULATED LOCUS	TMEM165
SRV_04669_a_at	Cluster_393961_Contig1	NP_076979	2e-97	TRANSMEMBRANE PROTEIN 38A	TMEM38A
SRV_03962_a_at	Cluster_386944_Contig1	NP_057538	1e-69	TRANSMEMBRANE PROTEIN 85	TMEM85
SRV_04443_a_at	Cluster_416437_Contig1	NP_065695	3e-67	TMEM9 DOMAIN FAMILY, MEMBER B	TMEM9B
SRV_03517_a_at	Cluster_415902_Contig1	NP_055165	1e-70	TUMOR NECROSIS FACTOR, ALPHA-INDUCED PROTEIN 8	TNFAIP8
SRV_07892_a_at	Mex_Nohits_329_Contig_1	NP_071376.1	0	TENASCIN N	TNN
SRV_00316_s_at	Cluster_334397_Contig5	NP_001018005	7e-114	TROPOMYOSIN 1 (ALPHA)	TPM1
SRV_03870_a_at	Cluster_92143_Contig1	NP_057186	9e-29	TRIPARTITE MOTIF-CONTAINING 17	TRIM17
SRV_09189_a_at	Mex_Nohits_4568_Contig_1	NP_065861	1e-11	TRM5 TRNA METHYLTRANSFERASE 5 HOMOLOG	TRMT5
SRV_04964_a_at	Cluster_98629_Contig1	NP_115914	4e-68	TUBULIN, BETA 6	TUBB6
SRV_03778_a_at	Mex_NM_015914_Contig_1	NP_056998	3e-41	THIOREDOXIN DOMAIN CONTAINING 11	TXNDC11
SRV_02674_a_at	Cluster_158092_Contig1	NP_005774	2e-22	THIOREDOXIN DOMAIN CONTAINING 9	TXNDC9
SRV_01737_a_at	Cluster_415162_Contig1	NP_003106	7e-110	UDP-N-ACTEYLGLUCOSAMINE PYROPHOSPHORYLASE 1	UAP1
SRV_01735_a_at	Mex_NM_003115_Contig_4	NP_997192	1e-74	UDP-N-ACTEYLGLUCOSAMINE PYROPHOSPHORYLASE 1-LIKE 1	UAP1L1
SRV_02559_a_at	Cluster_390167_Contig1	NP_005490	4e-45	SUMO-1 ACTIVATING ENZYME SUBUNIT 2	UBA2
SRV_05611_a_at	Cluster_126683_Contig1	NP_872619.1	0	UBIQUITIN-CONJUGATING ENZYME E2E 3	UBE2E3
SRV_01830_a_at	Cluster_168883_Contig1	NP_919237	2e-65	UBIQUITIN-CONJUGATING ENZYME E2I (UBC9 HOMOLOG, YEAST)	UBE2I
SRV_01832_a_at	Cluster_297542_Contig3	NP_003338	4e-58	UBIQUITIN-CONJUGATING ENZYME E2L 3	UBE2L3
SRV_04077_a_at	Mex_NM_017811_Contig_1	NP_060281	1e-42	UBIQUITIN-CONJUGATING ENZYME E2R 2	UBE2R2
SRV_05456_a_at	Cluster_60552_Contig1	NP_741994	1e-82	UBIQUITIN SPECIFIC PEPTIDASE 2	USP2
SRV_05457_a_at	Cluster_335944_Contig1	NP_741994	9e-32	UBIQUITIN SPECIFIC PEPTIDASE 2	USP2
SRV_07985_a_at	Cluster_19683_Contig1	NP_065101.1	0	UTP3, SMALL SUBUNIT PROCESSOME COMPONENT	UTP3
SRV_09153_a_at	Cluster_15134_Contig1	NP_003366.2	0	VOLTAGE-DEPENDENT ANION CHANNEL 2	VDAC2
SRV_04655_a_at	Mex_NM_024006_Contig_1	NP_775788	1e-43	VITAMIN K EPOXIDE REDUCTASE COMPLEX, SUBUNIT 1-LIKE 1	VKORC1L1
SRV_03854_a_at	Cluster_314441_Contig1	NP_057163	1e-64	VACUOLAR PROTEIN SORTING 24	VPS24
SRV_02747_s_at	Mex_NM_005997_Contig_1	NP_005988	5e-38	VACUOLAR PROTEIN SORTING 72	VPS72
SRV_03971_a_at	Cluster_347549_Contig1	NP_057569	1e-81	CHROMOSOME 6 OPEN READING FRAME 55	VTA1
SRV_03177_a_at	Cluster_415740_Contig1	NP_009118	4e-27	WW DOMAIN BINDING PROTEIN 4 (FORMIN BINDING PROTEIN 21)	WBP4
SRV_04202_a_at	Cluster_347239_Contig1	NP_060726	5e-69	WD REPEAT DOMAIN 12	WDR12
SRV_04779_a_at	Cluster_99621_Contig1	NP_079510	2e-47	WD REPEAT DOMAIN 61	WDR61
SRV_01939_a_at	Mex_NM_003680_Contig_1	NP_003671	2e-26	TYROSYL-TRNA SYNTHETASE	YARS
SRV_04038_a_at	Cluster_416190_Contig1	NP_060082	3e-15	ZINC FINGER, CCHC DOMAIN CONTAINING 8	ZCCHC8
SRV_04914_a_at	Cluster_290489_Contig1	NP_115656	9e-29	ZINC FINGER, CCHC DOMAIN CONTAINING 9	ZCCHC9
SRV_10495_s_at	Mex_Nohits_986_Contig_1	NP_004917.2	0	BUTYRATE RESPONSE FACTOR 1	ZFP36L1
SRV_04345_a_at	Cluster_268228_Contig1	NP_061976	3e-49	ZINC FINGER, MATRIN TYPE 5	ZMAT5
SRV_08517_a_at	Mex_Nohits_3921_Contig_1	NP_001007089.1	0	ZINC FINGER PROTEIN 21 ISOFORM 2	ZNF182
SRV_06833_a_at	Cluster_370577_Contig1	NP_055836	2e-18	ZINC FINGER PROTEIN 292	ZNF292
SRV_06526_a_at	Cluster_339147_Contig1	--	--	NO SIGNIFICANT MATCH	--
SRV_08570_x_at	Cluster_169554_Contig1	--	--	NO SIGNIFICANT MATCH	--
SRV_08967_a_at	Cluster_11735_Contig1	--	--	NO SIGNIFICANT MATCH	--
SRV_10244_s_at	Cluster_420109_Contig1	--	--	NO SIGNIFICANT MATCH	--
SRV_09588_s_at	Mex_Nohits_5009_Contig_1	--	--	NO SIGNIFICANT MATCH	--
SRV_05710_a_at	Mex_Nohits_1039_Contig_2	--	--	NO SIGNIFICANT MATCH	--
SRV_06462_a_at	Mex_Nohits_1749_Contig_1	--	--	NO SIGNIFICANT MATCH	--
SRV_10395_s_at	Mex_Nohits_898_Contig_3	--	--	NO SIGNIFICANT MATCH	--
SRV_08958_a_at	Cluster_25165_Contig1	--	--	NO SIGNIFICANT MATCH	--
SRV_09049_a_at	Mex_Nohits_4424_Contig_1	--	--	NO SIGNIFICANT MATCH	--
SRV_09073_a_at	Mex_Nohits_4448_Contig_1	--	--	NO SIGNIFICANT MATCH	--
SRV_09142_a_at	Mex_Nohits_4519_Contig_1	--	--	NO SIGNIFICANT MATCH	--
SRV_06723_a_at	Cluster_340401_Contig1	--	--	NO SIGNIFICANT MATCH	--
SRV_00125_a_at	Cluster_414682_Contig1	--	--	NO SIGNIFICANT MATCH	--
SRV_07800_a_at	Cluster_345815_Contig1	--	--	NO SIGNIFICANT MATCH	--
SRV_06784_a_at	Cluster_417885_Contig1	--	--	NO SIGNIFICANT MATCH	--
SRV_09904_s_at	Mex_Nohits_538_Contig_1	--	--	NO SIGNIFICANT MATCH	--
SRV_08964_a_at	Cluster_419335_Contig1	--	--	NO SIGNIFICANT MATCH	--
SRV_05798_a_at	Mex_Nohits_1114_Contig_1	--	--	NO SIGNIFICANT MATCH	--
SRV_08721_a_at	Cluster_419153_Contig1	--	--	NO SIGNIFICANT MATCH	--
SRV_08599_a_at	Cluster_185300_Contig1	--	--	NO SIGNIFICANT MATCH	--
SRV_09055_s_at	Cluster_262768_Contig1	--	--	NO SIGNIFICANT MATCH	--
SRV_05796_a_at	Mex_Nohits_1111_Contig_1	--	--	NO SIGNIFICANT MATCH	--
SRV_06104_a_at	Mex_Nohits_1408_Contig_1	--	--	NO SIGNIFICANT MATCH	--
SRV_07613_s_at	Cluster_341215_Contig1	--	--	NO SIGNIFICANT MATCH	--
SRV_07147_s_at	Mex_Nohits_2434_Contig_1	--	--	NO SIGNIFICANT MATCH	--
SRV_07119_s_at	Cluster_418138_Contig1	--	--	NO SIGNIFICANT MATCH	--
SRV_06568_a_at	Mex_Nohits_1860_Contig_1	--	--	NO SIGNIFICANT MATCH	--
SRV_05717_a_at	Cluster_4371_Contig1	--	--	NO SIGNIFICANT MATCH	--
SRV_05867_a_at	Cluster_227434_Contig1	--	--	NO SIGNIFICANT MATCH	--
SRV_07980_a_at	Mex_Nohits_3402_Contig_1	--	--	NO SIGNIFICANT MATCH	--
SRV_08756_a_at	Cluster_31475_Contig1	--	--	NO SIGNIFICANT MATCH	--
SRV_07719_a_at	Cluster_419451_Contig1	--	--	NO SIGNIFICANT MATCH	--
SRV_05945_a_at	Mex_Nohits_1252_Contig_1	--	--	NO SIGNIFICANT MATCH	--
SRV_05030_a_at	Mex_NM_033023_Contig_1	--	--	NO SIGNIFICANT MATCH	--
SRV_07390_s_at	Mex_Nohits_2750_Contig_1	--	--	NO SIGNIFICANT MATCH	--
SRV_07782_a_at	Mex_Nohits_3173_Contig_1	--	--	NO SIGNIFICANT MATCH	--
SRV_09987_s_at	Mex_Nohits_551_Contig_1	--	--	NO SIGNIFICANT MATCH	--
SRV_08381_a_at	Mex_Nohits_3794_Contig_1	--	--	NO SIGNIFICANT MATCH	--
SRV_08549_a_at	Cluster_135304_Contig1	--	--	NO SIGNIFICANT MATCH	--
SRV_08844_a_at	Mex_Nohits_4229_Contig_1	--	--	NO SIGNIFICANT MATCH	--
SRV_00538_a_at	Cluster_309883_Contig1	--	--	NO SIGNIFICANT MATCH	--
SRV_05338_a_at	Mex_NM_147147_Contig_1	--	--	NO SIGNIFICANT MATCH	--
SRV_08768_a_at	Mex_Nohits_416_Contig_1	--	--	NO SIGNIFICANT MATCH	--
SRV_05931_a_at	Cluster_295876_Contig1	--	--	NO SIGNIFICANT MATCH	--
SRV_07704_a_at	Mex_Nohits_3083_Contig_1	--	--	NO SIGNIFICANT MATCH	--
SRV_09160_a_at	Cluster_22191_Contig1	--	--	NO SIGNIFICANT MATCH	--
SRV_08071_a_at	Cluster_418668_Contig1	--	--	NO SIGNIFICANT MATCH	--
SRV_08793_a_at	Cluster_361407_Contig1	--	--	NO SIGNIFICANT MATCH	--
SRV_05730_a_at	Mex_Nohits_1055_Contig_4	--	--	NO SIGNIFICANT MATCH	--
SRV_08260_a_at	Cluster_184072_Contig1	--	--	NO SIGNIFICANT MATCH	--
SRV_08403_a_at	Mex_Nohits_3813_Contig_1	--	--	NO SIGNIFICANT MATCH	--
SRV_09201_a_at	Cluster_419510_Contig1	--	--	NO SIGNIFICANT MATCH	--
SRV_08347_x_at	Cluster_264128_Contig1	--	--	NO SIGNIFICANT MATCH	--
SRV_06598_a_at	Cluster_228451_Contig1	--	--	NO SIGNIFICANT MATCH	--
SRV_05725_a_at	Cluster_417112_Contig1	--	--	NO SIGNIFICANT MATCH	--
SRV_08178_a_at	Cluster_350642_Contig1	--	--	NO SIGNIFICANT MATCH	--
SRV_10554_s_at	Tig_NM_000088_Contig_3	--	--	NO SIGNIFICANT MATCH	--
SRV_10440_s_at	Cluster_175992_Contig2	--	--	NO SIGNIFICANT MATCH	--
SRV_06325_x_at	Mex_Nohits_1619_Contig_1	--	--	NO SIGNIFICANT MATCH	--
SRV_10555_s_at	Tig_NM_000088_Contig_4	--	--	NO SIGNIFICANT MATCH	--
SRV_05911_s_at	Cluster_373788_Contig1	--	--	NO SIGNIFICANT MATCH	--
