# Supplementary material for: Microarray analysis of a salamander hopeful monster reveals transcriptional signatures of paedomorphic brain development
Source: BMC Evol Biol. 2010 Jun 28;10:199. doi: 10.1186/1471-2148-10-199 (PMC2900274; doi:10.1186/1471-2148-10-199)
Supplement: Additional file 5 — Primer sequences used for qPCR assays. Table of genes and corresponding primer sequences that were used to accomplish qPCR. For the "Species" column, "Both" denotes genes with identical sequences between A. mexicanum and A. t. tigrinum, "Tiger Only" denotes genes for which sequence information was only available from A. t. tigrinum "Axolotl Only" denotes genes for which sequence information was only available from A. mexicanum, "Tiger" denotes primers that were designed from A. t. tigrinum sequence, and "Axolotl" denotes primers that were designed from A. mexicanum sequence. +/- denotes the direction of a given primer. [file 1471-2148-10-199-S5.XLSX]

## Sheet: Sheet1
Additional File 5. Primer sequences used for qPCR assays.
Gene Name	Gene ID	Probe-set ID	Species	Primer Sequence	+/-
Proopiomelanocortin	Pomc	SRV_10930_at	Tiger Only	AGATGGCAACTACAGGATGC	+
Proopiomelanocortin	Pomc	SRV_10930_at	Tiger Only	ACTCCGTTCAGGGGTCAT	-
Nuclear receptor subfamily 3 group C member 2	Nr3c2	SRV_00540_a_at	Tiger	TGGGAGCTCGAAAGTCAA	+
Nuclear receptor subfamily 3 group C member 2	Nr3c2	SRV_00540_a_at	Tiger	AGGTGGTTGTGGCTGTTG	-
Nuclear receptor subfamily 3 group C member 2	Nr3c2	SRV_00540_a_at	Axolotl	TGGGAGCTCGAAAGTCAA	+
Nuclear receptor subfamily 3 group C member 2	Nr3c2	SRV_00540_a_at	Axolotl	AGGTGTTGTGGCTGTTGG	-
Hemoglobin gamma A	Hbg1	SRV_00434_copy1_x_at	Axolotl	ACGCACGACGAGAAAAGA	+
Hemoglobin gamma A	Hbg1	SRV_00434_copy1_x_at	Axolotl	TCTGGCGAGACTTTCAGC	-
Hemoglobin gamma A	Hbg1	SRV_00434_copy1_x_at	Tiger	GCGATCAAGTAGGAGCTGAA	+
Hemoglobin gamma A	Hbg1	SRV_00434_copy1_x_at	Tiger	GCCAAATTGCCAAATTTCT	-
Hemoglobin epsilon 1	Hbe1	SRV_00186_a_at	Axolotl	AGGTCTTGTCGGCTCTGG	+
Hemoglobin epsilon 1	Hbe1	SRV_00186_a_at	Axolotl	GCGTGTCAGCATGAATCTC	-
Hemoglobin epsilon 1	Hbe1	SRV_00186_a_at	Tiger	TTGGCCAAACTGAGTGAGA	+
Hemoglobin epsilon 1	Hbe1	SRV_00186_a_at	Tiger	AAGACGATCACCAGGCAGT	-
Hemoglobin delta	Hbd	SRV_00375_at	Axolotl	CCCGAATTTGGAAGACG	+
Hemoglobin delta	Hbd	SRV_00375_at	Axolotl	TGCCTAAAATCGCACGAC	-
Hemoglobin delta	Hbd	SRV_00375_at	Tiger	CACCTGACAGCCGAAGAA	+
Hemoglobin delta	Hbd	SRV_00375_at	Tiger	TTGCAAGGCATTGACCTC	-
Hemoglobin alpha 1	Hba1	SRV_02508_x_at	Axolotl	GCACGCCTACAACCTGAG	+
Hemoglobin alpha 1	Hba1	SRV_02508_x_at	Axolotl	GAAGTCAGCTGGGAAGTGG	-
Hemoglobin alpha 1	Hba1	SRV_02508_x_at	Tiger	GCCTACAACCTGCGAGTG	+
Hemoglobin alpha 1	Hba1	SRV_02508_x_at	Tiger	GGTGAAGTCAGCTGGGAAG	-
Nuclear receptor subfamily 3 group C member 1	Nr3c1	N/A	Axolotl Only	AGCGCACAGGTAGTTGTGTT	+
Nuclear receptor subfamily 3 group C member 1	Nr3c1	N/A	Axolotl Only	ACTACGGTGTCCTGACGTGT	-
Corticotropin releasing hormone receptor 1	Crhr1	N/A	Both	TCTGAGATGGGGCAAAGA	+
Corticotropin releasing hormone receptor 1	Crhr1	N/A	Both	TCATTGCCATGCCATTCT	-
Transcriptional intermediary factor 1	Tif1	L_s_at	Axolotl Only	CCTCTGGTCTCGGATCG	+
Transcriptional intermediary factor 1	Tif1	L_s_at	Axolotl Only	TCCTGCGGAGGCTCTT	-
